# Supplementary material for: FYB1-targeted modulation of CAPG promotes AML progression
Source: Mol Cell Biochem. 2024 May 3;480(2):985–99. doi: 10.1007/s11010-024-04992-4 (PMC11836086; doi:10.1007/s11010-024-04992-4)
Supplement: Supplementary file 2 — Supplementary file2 (CSV 238 KB) [file 11010_2024_4992_MOESM2_ESM.csv]

	ensembl_gene_id	shFYB1.hisat	shFYB2.hisat	shNC2.hisat	shNC3.hisat	shFYB1	shFYB2	shNC2	shNC3	baseMean	log2FoldChange	lfcSE	pvalue	padj	change	entrezgene_id	external_gene_name	gene_biotype	description	chromosome_name	start_position	end_position
14151	ENSG00000227081	72.394714	67.182617	388.486725	513.472168	274.7340845	264.5459073	1684.751866	2217.820527	1110.463096	-2.837644405	0.159058204	1.86E-72	2.72E-68	DOWN	NA	AC005912.1	processed_pseudogene	ribosomal protein S27 (RPS27) pseudogene	12	3211663	3211917
1354	ENSG00000087884	10.223671	5.759697	14.146558	13.405155	84.1436495	51.87174653	137.6722571	127.6239434	100.3278991	-0.595617778	0.463984134	0.009829334	0.041563391	DOWN	28971	AAMDC	protein_coding	adipogenesis associated Mth938 domain containing [Source:HGNC Symbol;Acc:HGNC:30205]	11	77821109	77918432
11625	ENSG00000197150	21.941755	28.363142	30.681963	36.766056	960.0486274	1128.729204	1620.372753	1442.623241	1287.943456	-0.502418229	0.134788112	2.79E-05	0.000338683	DOWN	11194	ABCB8	protein_coding	ATP binding cassette subfamily B member 8 [Source:HGNC Symbol;Acc:HGNC:49]	7	151028422	151047782
18579	ENSG00000263136	0.953109	1.014988	36.251713	30.438482	16.22046255	18.67382875	705.1988997	589.9062271	332.4998545	-5.175267385	0.318426437	3.78E-60	1.39E-56	DOWN	NA	NA	NA	NA	NA	NA	NA
16580	ENSG00000244313	84.090088	65.885971	276.841766	275.613678	622.4602505	506.2682461	2344.390162	2324.646494	1449.441288	-2.031070189	0.129951177	2.32E-56	6.79E-53	DOWN	NA	AC024293.1	processed_pseudogene	ribosomal protein S10 (RPS10) pseudogene	11	46428653	46429150
15669	ENSG00000236149	15.705285	7.79469	22.396706	27.129015	595.0882199	405.6370579	1281.639573	1060.696774	835.7654062	-1.166815094	0.184442725	1.20E-11	6.84E-10	DOWN	23	ABCF1	protein_coding	ATP binding cassette subfamily F member 1 [Source:HGNC Symbol;Acc:HGNC:70]	CHR_HSCHR6_MHC_COX_CTG1	30561217	30587022
16745	ENSG00000247982	331.204865	326.338226	623.92395	596.757751	9678.54725	9928.252286	20359.64688	19968.893	14983.83486	-1.030180938	0.075728051	2.71E-43	4.41E-40	DOWN	283663	LINC00926	lncRNA	long intergenic non-protein coding RNA 926 [Source:HGNC Symbol;Acc:HGNC:27514]	15	57300365	57307769
2517	ENSG00000106077	14.950608	15.560312	24.418749	21.310278	277.7754212	280.1074313	522.9564874	474.5719968	388.8528342	-0.756968937	0.196882515	9.52E-06	0.000136244	DOWN	83451	ABHD11	protein_coding	abhydrolase domain containing 11 [Source:HGNC Symbol;Acc:HGNC:16407]	7	73736094	73738867
10440	ENSG00000181524	71.312248	74.365707	244.806107	207.702682	446.0627202	482.4072427	1753.09277	1481.383106	1040.73646	-1.778313144	0.142750891	7.03E-37	9.36E-34	DOWN	NA	RPL24P4	processed_pseudogene	ribosomal protein L24 pseudogene 4 [Source:HGNC Symbol;Acc:HGNC:21371]	6	42956345	42956765
5956	ENSG00000140526	38.728306	35.478745	18.820599	18.209942	4951.296195	4703.729975	2752.454694	2667.813098	3768.82349	0.815431932	0.091718972	5.40E-20	1.52E-17	UP	11057	ABHD2	protein_coding	abhydrolase domain containing 2, acylglycerol lipase [Source:HGNC Symbol;Acc:HGNC:18717]	15	89087459	89202355
21377	ENSG00000277953	1.100088	0.789012	5.007701	3.853768	37.50981966	28.01074313	191.1564433	148.4219193	101.2747314	-2.247485469	0.395228828	7.06E-10	2.84E-08	DOWN	26121	AC012314.16	protein_coding	pre-mRNA processing factor 31 [Source:NCBI gene (formerly Entrezgene);Acc:26121]	CHR_HSCHR19LRC_LRC_T_CTG3_1	54115536	54131896
937	ENSG00000072778	202.734482	189.159439	280.727264	304.686371	4569.101546	5037.784023	7411.521582	7758.590394	6194.249386	-0.639126683	0.089675711	1.16E-13	1.04E-11	DOWN	37	ACADVL	protein_coding	acyl-CoA dehydrogenase very long chain [Source:HGNC Symbol;Acc:HGNC:92]	17	7217125	7225266
16355	ENSG00000242125	54.974792	51.030201	105.731155	99.836372	1797.430007	1730.441464	3956.839332	3721.892333	2801.650784	-1.105803166	0.098520764	2.12E-30	1.94E-27	DOWN	8420	SNHG3	lncRNA	small nucleolar RNA host gene 3 [Source:HGNC Symbol;Acc:HGNC:10118]	1	28505980	28510892
1004	ENSG00000075239	103.237633	94.745682	141.491562	159.242157	2650.01807	2538.603275	4171.766524	4664.418789	3506.201665	-0.746102679	0.099092442	4.79E-15	5.92E-13	DOWN	38	ACAT1	protein_coding	acetyl-CoA acetyltransferase 1 [Source:HGNC Symbol;Acc:HGNC:93]	11	108116695	108147603
2211	ENSG00000103740	0.304088	0.201774	0.547225	1.091739	12.16534692	13.4866541	59.42687357	118.1703179	50.81229813	-2.533916543	0.604501806	1.27E-06	2.35E-05	DOWN	23205	ACSBG1	protein_coding	acyl-CoA synthetase bubblegum family member 1 [Source:HGNC Symbol;Acc:HGNC:29567]	15	78167468	78245688
4811	ENSG00000131069	46.786995	42.130615	63.182022	58.067661	1750.796177	1616.323622	2624.686916	2316.138231	2076.986237	-0.517241212	0.113790617	7.84E-07	1.53E-05	DOWN	55902	ACSS2	protein_coding	acyl-CoA synthetase short chain family member 2 [Source:HGNC Symbol;Acc:HGNC:15814]	20	34872146	34927962
3578	ENSG00000117148	2.936554	4.136562	6.307132	5.855573	81.10231277	113.0804074	199.0800264	183.4003334	144.16577	-0.764487909	0.344754022	0.001509072	0.00945573	DOWN	81569	ACTL8	protein_coding	actin like 8 [Source:HGNC Symbol;Acc:HGNC:24018]	1	17755333	17827063
5074	ENSG00000133627	6.059874	5.834223	8.761938	10.363136	226.0726968	207.4869861	313.971982	364.9099418	278.1104017	-0.505961536	0.237217692	0.003555788	0.018902297	DOWN	57180	ACTR3B	protein_coding	actin related protein 3B [Source:HGNC Symbol;Acc:HGNC:17256]	7	152759749	152855378
5849	ENSG00000139567	0.894298	1.281912	1.7587	1.990927	55.75784003	63.28353077	114.8919556	123.8424932	89.44395489	-0.662339156	0.454260083	0.006893395	0.031780306	DOWN	94	ACVRL1	protein_coding	activin A receptor like type 1 [Source:HGNC Symbol;Acc:HGNC:175]	12	51906908	51923361
5662	ENSG00000137970	155.755936	134.351501	265.16098	288.899567	1727.479262	1546.815482	3367.522835	3654.771593	2574.147293	-1.081447008	0.106709069	2.68E-25	1.51E-22	DOWN	NA	RPL7P9	processed_pseudogene	ribosomal protein L7 pseudogene 9 [Source:HGNC Symbol;Acc:HGNC:37028]	1	96678874	96679620
16587	ENSG00000244398	178.983948	225.508911	478.213654	457.066803	853.6018419	1115.24255	2609.830197	2485.358127	1766.008179	-1.347077921	0.133462511	3.55E-25	1.93E-22	DOWN	NA	AC116533.1	processed_pseudogene	ribosomal protein L36a (RPL36A) pseudogene	11	16974693	16975013
3767	ENSG00000119640	13.947227	13.997128	18.929684	24.597914	132.8050372	140.0537156	207.0036096	277.9365878	189.4497375	-0.641902167	0.301937746	0.002375736	0.013649074	DOWN	97	ACYP1	protein_coding	acylphosphatase 1 [Source:HGNC Symbol;Acc:HGNC:179]	14	75053237	75069483
5705	ENSG00000138316	2.61261	2.732392	3.673723	3.794609	204.7833397	222.0110751	329.8191483	338.4397905	273.7633384	-0.510593214	0.233270172	0.003089554	0.016914646	DOWN	140766	ADAMTS14	protein_coding	ADAM metallopeptidase with thrombospondin type 1 motif 14 [Source:HGNC Symbol;Acc:HGNC:14899]	10	70672506	70762441
5437	ENSG00000136378	5.282225	4.764701	8.0285	8.625194	381.18087	380.7386195	693.3135249	736.4374213	547.917609	-0.852933178	0.167276805	2.59E-08	7.42E-07	DOWN	11173	ADAMTS7	protein_coding	ADAM metallopeptidase with thrombospondin type 1 motif 7 [Source:HGNC Symbol;Acc:HGNC:223]	15	78759206	78811464
660	ENSG00000063438	12.716812	13.009068	17.730427	29.498308	664.0251858	814.3864205	1207.355981	1225.189856	977.739361	-0.668792654	0.145865386	4.45E-07	9.25E-06	DOWN	57491	AHRR	protein_coding	aryl-hydrocarbon receptor repressor [Source:HGNC Symbol;Acc:HGNC:346]	5	321759	435110
15433	ENSG00000234836	87.652138	72.118515	98.866364	125.369324	708.6314578	602.7496947	904.2789261	1154.287666	842.486936	-0.581316537	0.167004993	5.55E-05	0.000606607	DOWN	199	AIF1	protein_coding	allograft inflammatory factor 1 [Source:HGNC Symbol;Acc:HGNC:352]	CHR_HSCHR6_MHC_DBB_CTG1	31597358	31599195
10704	ENSG00000183773	2.710741	2.689571	6.295865	4.943705	81.10231277	94.40657868	195.1182349	177.7281582	137.0888211	-0.901022762	0.334355419	0.000382848	0.003029709	DOWN	150209	AIFM3	protein_coding	apoptosis inducing factor mitochondria associated 3 [Source:HGNC Symbol;Acc:HGNC:26398]	22	20965108	20981360
2608	ENSG00000106992	0.936507	1.6685	3.163245	2.307073	32.44092511	47.72200681	112.9110598	73.73827839	66.70306752	-0.731474022	0.628727576	0.007794881	0.034936325	DOWN	203	AK1	protein_coding	adenylate kinase 1 [Source:HGNC Symbol;Acc:HGNC:361]	9	127866486	127877675
12353	ENSG00000204673	18.652719	21.535494	30.50082	27.785055	862.7258521	1002.162143	1490.624079	1406.699465	1190.552885	-0.591165622	0.132686784	9.79E-07	1.85E-05	DOWN	84335	AKT1S1	protein_coding	AKT1 substrate 1 [Source:HGNC Symbol;Acc:HGNC:28426]	19	49869033	49878459
2892	ENSG00000110200	31.320206	32.676117	46.210659	46.542038	408.5529006	436.7601058	692.323077	690.1146567	556.937685	-0.643990887	0.166853983	1.11E-05	0.000155067	DOWN	25906	ANAPC15	protein_coding	anaphase promoting complex subunit 15 [Source:HGNC Symbol;Acc:HGNC:24531]	11	72106378	72112780
5228	ENSG00000135046	30.843332	25.489456	45.934784	46.00935	688.3558796	593.4127803	1169.718961	1182.648542	908.5340408	-0.834152175	0.142543712	3.84E-10	1.61E-08	DOWN	301	ANXA1	protein_coding	annexin A1 [Source:HGNC Symbol;Acc:HGNC:533]	9	73151865	73170393
17349	ENSG00000254470	44.552746	49.247635	21.752634	21.47681	3183.265776	3650.733521	1779.834863	1749.866068	2590.925057	0.931545851	0.107158168	2.74E-19	6.81E-17	UP	91056	AP5B1	protein_coding	adaptor related protein complex 5 subunit beta 1 [Source:HGNC Symbol;Acc:HGNC:25104]	11	65773898	65780976
390	ENSG00000034053	6.187614	8.712614	13.922095	12.59748	310.2163463	422.2360168	637.8484429	616.3763783	496.6692961	-0.689773104	0.197657084	4.13E-05	0.000473469	DOWN	321	APBA2	protein_coding	amyloid beta precursor protein binding family A member 2 [Source:HGNC Symbol;Acc:HGNC:579]	15	28884483	29118315
10824	ENSG00000184730	25.497156	32.644726	39.929169	44.795628	1435.510936	1907.842837	2574.174073	2876.73822	2198.566517	-0.661231967	0.136381561	1.25E-07	3.01E-06	DOWN	55911	APOBR	protein_coding	apolipoprotein B receptor [Source:HGNC Symbol;Acc:HGNC:24087]	16	28494643	28498970
6556	ENSG00000146376	4.096332	4.133778	6.38781	5.541037	249.3896118	284.257171	473.4340927	413.1234315	355.0510767	-0.628105029	0.212707263	0.000285372	0.002380427	DOWN	93663	ARHGAP18	protein_coding	Rho GTPase activating protein 18 [Source:HGNC Symbol;Acc:HGNC:21035]	6	129576132	129710177
12944	ENSG00000213465	74.478127	80.121552	110.785652	96.411469	1046.219835	1193.05017	1810.538748	1560.793559	1402.650578	-0.544042479	0.13200779	4.89E-06	7.65E-05	DOWN	402	ARL2	protein_coding	ADP ribosylation factor like GTPase 2 [Source:HGNC Symbol;Acc:HGNC:693]	11	65014160	65022184
9884	ENSG00000175906	3.9091	1.528735	4.917398	5.589342	94.28143859	38.38509243	135.6913613	153.148732	105.3766561	-0.712509979	0.529336791	0.006657044	0.030953567	DOWN	379	ARL4D	protein_coding	ADP ribosylation factor like GTPase 4D [Source:HGNC Symbol;Acc:HGNC:656]	17	43398993	43401137
10507	ENSG00000182196	87.69091	117.450943	141.79425	166.399445	1609.880908	2277.169673	3190.232663	3537.546638	2653.70747	-0.747125116	0.142528391	1.40E-08	4.23E-07	DOWN	51329	ARL6IP4	protein_coding	ADP ribosylation factor like GTPase 6 interacting protein 4 [Source:HGNC Symbol;Acc:HGNC:18076]	12	122980060	122982913
12899	ENSG00000213199	7.000571	5.242879	10.39174	8.325045	140.9152684	131.7542362	262.4686916	199.4714967	183.6524232	-0.552541169	0.30605943	0.005687598	0.027392319	DOWN	9311	ASIC3	protein_coding	acid sensing ion channel subunit 3 [Source:HGNC Symbol;Acc:HGNC:101]	7	151048292	151052756
9028	ENSG00000169093	9.301441	13.786263	18.725533	20.137774	259.5274009	418.086277	627.943964	673.0981309	494.6639432	-0.846794857	0.222984109	1.01E-05	0.00014287	DOWN	8623	ASMTL	protein_coding	acetylserotonin O-methyltransferase like [Source:HGNC Symbol;Acc:HGNC:751]	X	1403139	1453762
9769	ENSG00000174939	23.941875	27.62236	47.807983	47.225677	387.2635435	480.3323729	992.4287886	993.5760331	713.4001845	-1.154204052	0.160881988	4.59E-14	4.58E-12	DOWN	253982	ASPHD1	protein_coding	aspartate beta-hydroxylase domain containing 1 [Source:HGNC Symbol;Acc:HGNC:27380]	16	29900375	29919864
4751	ENSG00000130707	135.841034	143.489899	183.887283	174.057007	3136.631946	3421.460401	4865.080049	4588.789786	4002.990546	-0.502236834	0.094965646	1.93E-08	5.66E-07	DOWN	445	ASS1	protein_coding	argininosuccinate synthase 1 [Source:HGNC Symbol;Acc:HGNC:758]	9	130444961	130501274
12979	ENSG00000213676	31.086552	24.963305	43.16116	42.475918	978.2966478	789.4879822	1643.153054	1568.35646	1244.823536	-0.822248767	0.137640499	1.91E-10	8.75E-09	DOWN	1388	ATF6B	protein_coding	activating transcription factor 6 beta [Source:HGNC Symbol;Acc:HGNC:2349]	6	32115264	32128253
8861	ENSG00000168010	90.656174	80.926666	101.142792	109.11058	2920.697039	2991.96234	4295.572511	4464.947293	3668.294795	-0.544588031	0.091377095	3.53E-10	1.50E-08	DOWN	89849	ATG16L2	protein_coding	autophagy related 16 like 2 [Source:HGNC Symbol;Acc:HGNC:25464]	11	72814406	72843674
7366	ENSG00000157087	1.280491	0.977415	1.643134	1.705416	156.1219521	137.9788458	236.7170464	252.4117991	195.8074108	-0.553040892	0.281440172	0.004248359	0.021694757	DOWN	491	ATP2B2	protein_coding	ATPase plasma membrane Ca2+ transporting 2 [Source:HGNC Symbol;Acc:HGNC:815]	3	10324023	10708007
4146	ENSG00000124172	30.640308	36.363991	56.972027	54.621552	1550.067953	1962.826889	3486.376583	3201.942935	2550.30359	-0.899503516	0.12332623	2.31E-14	2.47E-12	DOWN	514	ATP5F1E	protein_coding	ATP synthase F1 subunit epsilon [Source:HGNC Symbol;Acc:HGNC:838]	20	59025475	59032345
4774	ENSG00000130770	132.767929	150.561249	240.565918	257.434631	1407.125127	1631.885146	2500.880929	2653.632659	2048.380965	-0.732481003	0.114951106	1.73E-11	9.75E-10	DOWN	93974	ATP5IF1	protein_coding	ATP synthase inhibitory factor subunit 1 [Source:HGNC Symbol;Acc:HGNC:871]	1	28236109	28246906
9661	ENSG00000173915	258.15329	327.131134	420.292206	467.219482	1744.713503	2146.452871	2983.229053	3235.975986	2527.592854	-0.64159512	0.119591096	8.62E-09	2.76E-07	DOWN	84833	ATP5MD	protein_coding	ATP synthase membrane subunit DAPIT [Source:HGNC Symbol;Acc:HGNC:30889]	10	103389041	103396492
9016	ENSG00000169020	109.677513	140.682373	310.596344	293.55188	598.1295567	789.4879822	1929.392495	1816.986808	1283.499211	-1.40431636	0.144367039	1.29E-23	5.39E-21	DOWN	521	ATP5ME	protein_coding	ATP synthase membrane subunit e [Source:HGNC Symbol;Acc:HGNC:846]	4	672436	674330
16284	ENSG00000241468	511.628052	577.561584	750.073914	791.555786	3668.865874	4180.86277	5849.585255	6260.190763	4989.876165	-0.601114658	0.097480996	8.43E-11	4.17E-09	DOWN	9551	ATP5MF	protein_coding	ATP synthase membrane subunit f [Source:HGNC Symbol;Acc:HGNC:848]	7	99448475	99466186
2226	ENSG00000104043	105.099991	96.809509	45.258381	48.595894	6616.934943	6114.641481	3399.217168	3542.27345	4918.266761	0.85849416	0.090259608	1.57E-22	6.20E-20	UP	79895	ATP8B4	protein_coding	ATPase phospholipid transporting 8B4 (putative) [Source:HGNC Symbol;Acc:HGNC:13536]	15	49858238	50182817
12894	ENSG00000213178	69.245186	78.23336	161.783554	159.006882	421.7320264	494.8564619	1128.12015	1104.183451	787.2230222	-1.250905518	0.150361655	5.45E-18	1.19E-15	DOWN	NA	RPL22P1	processed_pseudogene	ribosomal protein L22 pseudogene 1 [Source:HGNC Symbol;Acc:HGNC:17998]	3	169483671	169484080
9443	ENSG00000172232	279.669281	276.398407	404.18396	429.751648	5407.496704	5567.913273	9349.828108	9566.123577	7472.840415	-0.770801311	0.081182436	2.04E-22	7.68E-20	DOWN	566	AZU1	protein_coding	azurocidin 1 [Source:HGNC Symbol;Acc:HGNC:913]	19	825097	832018
2754	ENSG00000108641	8.846004	9.904721	15.982126	18.810068	123.681027	149.39063	247.6119732	294.007751	203.6728453	-0.846784071	0.27919073	0.000150756	0.001414518	DOWN	27077	B9D1	protein_coding	B9 domain containing 1 [Source:HGNC Symbol;Acc:HGNC:24123]	17	19334308	19378193
4116	ENSG00000123810	7.65052	7.177735	12.245743	10.981915	105.4330066	104.780928	192.1468912	179.6188833	145.4949273	-0.596715865	0.330182336	0.00493369	0.024428432	DOWN	80776	B9D2	protein_coding	B9 domain containing 2 [Source:HGNC Symbol;Acc:HGNC:28636]	19	41354417	41364165
4872	ENSG00000131668	29.832163	28.473795	48.29134	38.328491	617.391356	595.4876502	1112.272984	868.7881774	798.4850418	-0.644062734	0.163460099	8.00E-06	0.000117235	DOWN	56033	BARX1	protein_coding	BARX homeobox 1 [Source:HGNC Symbol;Acc:HGNC:955]	9	93951627	93955355
9967	ENSG00000176788	33.671703	31.740166	64.069862	61.619026	929.6352601	919.1673485	2033.389524	1718.669104	1400.215309	-0.991268287	0.12824509	7.70E-16	1.20E-13	DOWN	10409	BASP1	protein_coding	brain abundant membrane attached signal protein 1 [Source:HGNC Symbol;Acc:HGNC:957]	5	17065598	17276843
1327	ENSG00000087088	48.750919	57.134499	69.897263	75.78582	820.1471379	905.6806944	1278.66823	1378.338588	1095.708663	-0.57790736	0.132572809	1.58E-06	2.86E-05	DOWN	581	BAX	protein_coding	BCL2 associated X, apoptosis regulator [Source:HGNC Symbol;Acc:HGNC:959]	19	48954815	48961798
9354	ENSG00000171552	33.531376	32.243999	49.709297	55.23222	1089.812328	1119.39229	1820.443227	2041.037731	1517.671394	-0.774846621	0.11961757	8.22E-12	4.94E-10	DOWN	598	BCL2L1	protein_coding	BCL2 like 1 [Source:HGNC Symbol;Acc:HGNC:992]	20	31664452	31723989
5042	ENSG00000133169	173.723785	190.280106	373.420258	393.915344	2229.299822	2533.416101	5485.10043	5763.875427	4002.922945	-1.225117825	0.098488896	1.01E-36	1.24E-33	DOWN	55859	BEX1	protein_coding	brain expressed X-linked 1 [Source:HGNC Symbol;Acc:HGNC:1036]	X	103062651	103064171
1749	ENSG00000100290	7.910285	8.052004	10.471504	13.678632	112.529459	118.2675821	170.3570376	221.2148352	155.5922284	-0.51947349	0.332506518	0.009314643	0.039963526	DOWN	638	BIK	protein_coding	BCL2 interacting killer [Source:HGNC Symbol;Acc:HGNC:1051]	22	43110750	43129712
6644	ENSG00000147439	18.694994	15.761123	23.27923	25.676838	403.484006	429.4980613	690.3421813	650.4094299	543.4334196	-0.617051037	0.169709354	2.82E-05	0.000342162	DOWN	55909	BIN3	protein_coding	bridging integrator 3 [Source:HGNC Symbol;Acc:HGNC:1054]	8	22620418	22669148
1430	ENSG00000089685	27.390234	29.498085	40.427841	40.572151	1017.834025	1124.579465	1685.742313	1723.395917	1387.88793	-0.634350594	0.120976037	1.72E-08	5.12E-07	DOWN	332	BIRC5	protein_coding	baculoviral IAP repeat containing 5 [Source:HGNC Symbol;Acc:HGNC:593]	17	78214186	78225636
5284	ENSG00000135441	34.749557	43.496281	59.269363	61.573517	332.5194824	426.3857565	656.6669529	655.1362426	517.6771086	-0.713769955	0.186512442	1.10E-05	0.000153764	DOWN	2647	BLOC1S1	protein_coding	biogenesis of lysosomal organelles complex 1 subunit 1 [Source:HGNC Symbol;Acc:HGNC:4200]	12	55716037	55720087
1442	ENSG00000090013	108.249969	121.466629	174.753464	167.109726	1402.056232	1639.14719	2590.02124	2493.86639	2031.272763	-0.710826331	0.115306841	6.82E-11	3.46E-09	DOWN	645	BLVRB	protein_coding	biliverdin reductase B [Source:HGNC Symbol;Acc:HGNC:1063]	19	40447765	40465764
20524	ENSG00000274536	19.814625	18.196463	37.081989	36.838684	499.7930024	475.1451982	1093.454474	1073.931849	785.5811309	-1.11876557	0.143999718	5.20E-16	8.47E-14	DOWN	NA	MIR223HG	lncRNA	MIR223 host gene [Source:HGNC Symbol;Acc:HGNC:54520]	X	66015461	66020422
10641	ENSG00000183336	27.847359	32.722706	43.988453	56.607662	418.6906897	510.4179859	757.692638	970.8873321	664.4221614	-0.830328051	0.181609318	3.62E-07	7.69E-06	DOWN	552900	BOLA2	protein_coding	bolA family member 2 [Source:HGNC Symbol;Acc:HGNC:29488]	16	29443056	29454964
9096	ENSG00000169627	27.919331	43.537926	61.209095	64.968369	382.1946489	640.0973522	1002.333267	1056.915324	770.385148	-0.935075407	0.204622103	3.26E-07	6.98E-06	DOWN	552900	BOLA2B	protein_coding	bolA family member 2B [Source:HGNC Symbol;Acc:HGNC:32479]	16	30192932	30194306
7983	ENSG00000163170	43.850693	37.415165	68.385384	61.675861	407.5391217	352.7278764	700.2466602	615.4310158	518.9861685	-0.719036014	0.181085792	6.11E-06	9.29E-05	DOWN	388962	BOLA3	protein_coding	bolA family member 3 [Source:HGNC Symbol;Acc:HGNC:24415]	2	74135400	74147912
17414	ENSG00000254901	8.111792	12.112746	14.067727	15.053565	296.0234416	373.476575	525.9278311	520.8947614	429.0806523	-0.544845274	0.199843785	0.000701331	0.00499937	DOWN	729991	BORCS8	protein_coding	BLOC-1 related complex subunit 8 [Source:HGNC Symbol;Acc:HGNC:37247]	19	19176903	19192591
4696	ENSG00000130303	205.356644	213.438568	292.656433	333.633942	3103.177242	3347.802521	5059.207836	5753.476439	4315.91601	-0.721983209	0.099845904	4.50E-14	4.57E-12	DOWN	684	BST2	protein_coding	bone marrow stromal cell antigen 2 [Source:HGNC Symbol;Acc:HGNC:1119]	19	17402939	17405630
350	ENSG00000026950	9.003241	9.339146	13.818682	14.794898	349.7537238	379.7011846	544.746341	597.4691274	467.9175942	-0.562832038	0.183489367	0.000237754	0.002055761	DOWN	11119	BTN3A1	protein_coding	butyrophilin subfamily 3 member A1 [Source:HGNC Symbol;Acc:HGNC:1138]	6	26402237	26415208
15988	ENSG00000238103	159.053162	184.496277	332.670166	280.22403	1370.629086	1648.484105	3280.363421	2752.895726	2263.093084	-0.969297539	0.126858825	1.56E-15	2.31E-13	DOWN	NA	RPL9P7	processed_pseudogene	ribosomal protein L9 pseudogene 7 [Source:HGNC Symbol;Acc:HGNC:30335]	X	23836742	23837321
7431	ENSG00000157895	7.284034	7.893828	11.923651	8.469618	392.332438	419.123712	726.9887533	527.5122992	516.4893006	-0.524611288	0.201270548	0.001044422	0.006951429	DOWN	64897	C12orf43	protein_coding	chromosome 12 open reading frame 43 [Source:HGNC Symbol;Acc:HGNC:25719]	12	121000486	121016502
16667	ENSG00000245910	183.4496	180.286469	289.5242	282.36496	1587.577772	1649.52154	2842.585452	2805.836029	2221.380198	-0.780664677	0.102158677	1.94E-15	2.76E-13	DOWN	641638	SNHG6	lncRNA	small nucleolar RNA host gene 6 [Source:HGNC Symbol;Acc:HGNC:32965]	8	66921684	66926398
15490	ENSG00000235162	23.876926	25.877687	37.971691	33.212597	476.4760875	510.4179859	870.6036977	739.273509	649.19282	-0.640926106	0.16546508	1.06E-05	0.000149062	DOWN	387882	C12orf75	protein_coding	chromosome 12 open reading frame 75 [Source:HGNC Symbol;Acc:HGNC:35164]	12	105235290	105396097
7588	ENSG00000159761	3.265096	2.624673	5.289809	6.668271	77.04719713	65.35840063	135.6913613	173.946708	113.0109168	-0.889850967	0.384706857	0.001073555	0.007087398	DOWN	388284	C16orf86	protein_coding	chromosome 16 open reading frame 86 [Source:HGNC Symbol;Acc:HGNC:33755]	16	67666814	67668757
17745	ENSG00000258315	22.346786	31.672577	42.345394	42.900116	352.7950605	528.0543797	756.7021901	679.7156687	579.3168248	-0.598180296	0.205714796	0.000309367	0.002545809	DOWN	124944	C17orf49	protein_coding	chromosome 17 open reading frame 49 [Source:HGNC Symbol;Acc:HGNC:28737]	17	7014495	7017525
2342	ENSG00000104979	91.587357	91.17086	131.568039	139.492386	1174.969756	1218.986043	1925.430704	2032.529468	1587.978993	-0.695211923	0.113764811	9.78E-11	4.72E-09	DOWN	28974	C19orf53	protein_coding	chromosome 19 open reading frame 53 [Source:HGNC Symbol;Acc:HGNC:24991]	19	13774456	13778773
15464	ENSG00000235034	3.66667	3.262416	14.55353	12.723335	42.5787142	39.42252736	128.7582261	111.5527801	80.57806194	-1.322188702	0.433303526	0.000100824	0.001006595	DOWN	342918	C19orf81	protein_coding	chromosome 19 open reading frame 81 [Source:HGNC Symbol;Acc:HGNC:40041]	19	50649445	50659310
12237	ENSG00000204128	1.118097	2.481582	3.075417	3.409039	52.7165033	123.4547567	164.4143502	181.5096083	130.5238046	-0.592265866	0.478644482	0.010243585	0.042955646	DOWN	257407	C2orf72	protein_coding	chromosome 2 open reading frame 72 [Source:HGNC Symbol;Acc:HGNC:27418]	2	231037523	231049719
15161	ENSG00000233164	1.869016	2.394855	3.96221	4.628847	39.53737747	52.90918146	94.09254981	102.0991547	72.15956586	-0.6448059	0.554076975	0.009458134	0.040425315	DOWN	221545	C6orf136	protein_coding	chromosome 6 open reading frame 136 [Source:HGNC Symbol;Acc:HGNC:21301]	CHR_HSCHR6_MHC_MANN_CTG1	30691675	30697740
9983	ENSG00000176919	10.756681	12.40512	18.617903	18.838076	117.5983535	140.0537156	215.9176406	212.7065723	171.5690705	-0.522661638	0.304817279	0.007341931	0.033344697	DOWN	733	C8G	protein_coding	complement C8 gamma chain [Source:HGNC Symbol;Acc:HGNC:1354]	9	136945185	136946975
7665	ENSG00000160345	1.389818	2.818621	5.542823	7.153217	21.2893571	35.27278764	82.2071751	93.5908918	58.09005291	-1.295486178	0.552748097	0.00070494	0.005012909	DOWN	138162	C9orf116	protein_coding	chromosome 9 open reading frame 116 [Source:HGNC Symbol;Acc:HGNC:28435]	9	135495181	135501734
10230	ENSG00000179218	1389.409424	1499.665894	2130.771729	2240.527344	38913.90345	43589.90348	68264.64011	71459.95466	55557.10042	-0.744899638	0.082060893	1.09E-20	3.46E-18	DOWN	811	CALR	protein_coding	calreticulin [Source:HGNC Symbol;Acc:HGNC:1455]	19	12938578	12944489
451	ENSG00000042493	303.910217	295.627899	618.534851	647.31543	5556.522204	5921.678584	11843.7759	12362.50598	8921.120667	-1.064742393	0.082629212	3.81E-39	5.59E-36	DOWN	822	CAPG	protein_coding	capping actin protein, gelsolin like [Source:HGNC Symbol;Acc:HGNC:1474]	2	85394753	85418432
7632	ENSG00000160200	16.639688	20.470894	31.128265	29.24169	523.1099174	682.6321843	1149.910004	1072.041124	856.9233074	-0.825928653	0.160654716	1.87E-08	5.51E-07	DOWN	875	CBS	protein_coding	cystathionine beta-synthase [Source:HGNC Symbol;Acc:HGNC:1550]	21	43053191	43076943
20454	ENSG00000274276	10.946604	10.570689	14.669868	14.421338	355.8363973	365.1770956	582.3833609	564.3814384	466.9445731	-0.590247596	0.179679175	0.000107202	0.001058726	DOWN	102724560	CBSL	protein_coding	cystathionine beta-synthase like [Source:HGNC Symbol;Acc:HGNC:51829]	21	6444869	6468040
119	ENSG00000007080	86.060669	90.404839	129.599808	136.589417	1236.81027	1341.403365	2106.682668	2209.312264	1723.552142	-0.713777715	0.112978432	2.49E-11	1.35E-09	DOWN	115098	CCDC124	protein_coding	coiled-coil domain containing 124 [Source:HGNC Symbol;Acc:HGNC:25171]	19	17933015	17943991
16608	ENSG00000244607	0.681329	0.919089	2.648244	2.470115	13.17912582	18.67382875	57.44597778	45.37740208	33.66908361	-0.971162631	0.998233794	0.006344574	0.029812784	DOWN	152206	CCDC13	protein_coding	coiled-coil domain containing 13 [Source:HGNC Symbol;Acc:HGNC:26358]	3	42705756	42773253
4560	ENSG00000128596	161.158051	130.57373	169.721558	234.43013	4097.694353	4232.734517	6128.89156	6904.928017	5341.062112	-0.623801325	0.093637406	3.15E-12	2.09E-10	DOWN	64753	CCDC136	protein_coding	coiled-coil domain containing 136 [Source:HGNC Symbol;Acc:HGNC:22225]	7	128790757	128822132
10649	ENSG00000183401	10.620112	7.722599	13.436705	18.018032	132.8050372	98.55631841	197.0991307	255.2478867	170.9270932	-0.775608454	0.32380631	0.000984676	0.006598724	DOWN	126075	CCDC159	protein_coding	coiled-coil domain containing 159 [Source:HGNC Symbol;Acc:HGNC:26996]	19	11344684	11354944
11987	ENSG00000198937	51.054092	60.379177	71.665672	83.598557	469.3796352	575.7763865	754.7212943	876.3510778	669.0570984	-0.56769608	0.172409382	0.000111037	0.001091456	DOWN	154467	CCDC167	protein_coding	coiled-coil domain containing 167 [Source:HGNC Symbol;Acc:HGNC:21239]	6	37482938	37499893
11439	ENSG00000196205	354.061798	323.203125	499.715302	455.491547	7302.249486	6916.578682	11800.19619	10714.73907	9183.440857	-0.644368712	0.086740613	1.23E-14	1.43E-12	DOWN	NA	EEF1A1P5	processed_pseudogene	eukaryotic translation elongation factor 1 alpha 1 pseudogene 5 [Source:HGNC Symbol;Acc:HGNC:3200]	9	133019486	133020874
11423	ENSG00000196118	10.724569	15.276201	17.381891	18.789747	242.2931594	388.000664	478.3863322	519.9493989	407.1573886	-0.521090457	0.240993388	0.003141071	0.017151841	DOWN	90835	CCDC189	protein_coding	coiled-coil domain containing 189 [Source:HGNC Symbol;Acc:HGNC:28078]	16	30757423	30762221
6066	ENSG00000141519	0.770779	0.835476	2.094808	2.550873	34.46848293	39.42252736	89.14031035	77.51972856	60.1377623	-0.665948623	0.636825607	0.00962584	0.040927273	DOWN	55036	CCDC40	protein_coding	coiled-coil domain containing 40 [Source:HGNC Symbol;Acc:HGNC:26090]	17	80036632	80100613
7622	ENSG00000160124	30.428831	42.296375	53.729763	56.585129	320.3541354	405.6370579	617.0490372	669.3166807	503.0892278	-0.750374504	0.18861748	5.61E-06	8.62E-05	DOWN	131076	CCDC58	protein_coding	coiled-coil domain containing 58 [Source:HGNC Symbol;Acc:HGNC:31136]	3	122359591	122383231
2344	ENSG00000104983	21.034449	25.631779	32.436554	32.290211	499.7930024	617.2737837	897.3457908	865.9520898	720.0911667	-0.593076506	0.162509485	2.84E-05	0.000343407	DOWN	729440	CCDC61	protein_coding	coiled-coil domain containing 61 [Source:HGNC Symbol;Acc:HGNC:33629]	19	45995461	46021318
2384	ENSG00000105321	17.915346	18.222963	24.777636	26.686998	495.7378868	562.2897324	765.6162211	819.6293252	660.8182914	-0.514948952	0.160368613	0.00017279	0.001582753	DOWN	26093	CCDC9	protein_coding	coiled-coil domain containing 9 [Source:HGNC Symbol;Acc:HGNC:24560]	19	47255980	47273701
20443	ENSG00000274233	56.866272	61.115955	84.491295	89.231056	1043.178498	1161.927122	1771.91128	1860.473485	1459.372596	-0.686153817	0.12060583	1.27E-09	4.88E-08	DOWN	6352	CCL5	protein_coding	C-C motif chemokine ligand 5 [Source:HGNC Symbol;Acc:HGNC:10632]	CHR_HSCHR17_7_CTG4	35871491	35880793
9671	ENSG00000173992	27.354401	24.486187	34.881866	38.048763	465.3245195	426.3857565	673.5045671	710.9126327	569.0318689	-0.563507341	0.167338592	8.69E-05	0.000887287	DOWN	9973	CCS	protein_coding	copper chaperone for superoxide dismutase [Source:HGNC Symbol;Acc:HGNC:1613]	11	66593153	66606019
10066	ENSG00000177675	10.073874	10.110578	12.848671	7.587176	165.2459623	144.2034554	281.2872015	266.5922372	214.3322141	-0.674416143	0.266892423	0.000857183	0.005875994	DOWN	283316	CD163L1	protein_coding	CD163 molecule like 1 [Source:HGNC Symbol;Acc:HGNC:30375]	12	7346685	7479897
9077	ENSG00000169442	4.503265	4.180665	9.750325	9.503936	31.4271462	31.12304792	78.24538353	76.57436602	54.34248592	-0.830671595	0.632235663	0.005883055	0.028094845	DOWN	1043	CD52	protein_coding	CD52 molecule [Source:HGNC Symbol;Acc:HGNC:1804]	1	26317958	26320523
4304	ENSG00000125726	16.777235	20.113869	26.416578	31.916084	225.0589179	271.8079518	402.1218445	485.9163473	346.2262654	-0.735106043	0.222409092	7.28E-05	0.000764679	DOWN	970	CD70	protein_coding	CD70 molecule [Source:HGNC Symbol;Acc:HGNC:11937]	19	6583183	6604103
2395	ENSG00000105369	4.895831	4.616638	7.508647	8.423464	92.25388077	90.25683896	157.481215	173.946708	128.4846607	-0.608530191	0.357497056	0.005675243	0.027360646	DOWN	973	CD79A	protein_coding	CD79a molecule [Source:HGNC Symbol;Acc:HGNC:1698]	19	41877279	41881372
12768	ENSG00000210144	3242.377686	3881.144043	5356.021973	6139.0625	3178.196882	3946.402476	6010.037813	6861.44134	4999.019628	-0.826064724	0.114605811	4.71E-14	4.63E-12	DOWN	NA	MT-TY	Mt_tRNA	mitochondrially encoded tRNA-Tyr (UAU/C) [Source:HGNC Symbol;Acc:HGNC:7502]	MT	5826	5891
1266	ENSG00000085117	94.429047	104.944038	31.113749	38.153076	3081.887885	3590.562295	1208.346429	1442.623241	2330.854963	1.310046885	0.122404495	6.21E-28	4.79E-25	UP	3732	CD82	protein_coding	CD82 molecule [Source:HGNC Symbol;Acc:HGNC:6210]	11	44564427	44620358
2405	ENSG00000105401	175.57019	204.101105	292.77121	285.461945	3964.889315	4752.489417	7615.553848	7439.057854	5942.997609	-0.765967265	0.100739862	2.63E-15	3.50E-13	DOWN	11140	CDC37	protein_coding	cell division cycle 37, HSP90 cochaperone [Source:HGNC Symbol;Acc:HGNC:1735]	19	10391133	10420121
639	ENSG00000062038	0.266163	0.355925	0.688996	0.678977	20.27557819	23.8610034	59.42687357	57.66711515	40.30764258	-0.60307168	1.198166342	0.010870404	0.044979287	DOWN	1001	CDH3	protein_coding	cadherin 3 [Source:HGNC Symbol;Acc:HGNC:1762]	16	68636189	68722616
595	ENSG00000058091	6.665872	6.572999	10.039477	9.349602	483.5725399	503.1559413	847.8233962	780.8694609	653.8553346	-0.665018816	0.157469649	2.33E-06	3.98E-05	DOWN	5218	CDK14	protein_coding	cyclin dependent kinase 14 [Source:HGNC Symbol;Acc:HGNC:8883]	7	90466424	91210590
3588	ENSG00000117266	17.304699	23.24501	31.570543	26.96187	713.7003524	759.4023692	1354.932717	1114.582439	985.6544694	-0.695811294	0.146921645	2.04E-07	4.62E-06	DOWN	5129	CDK18	protein_coding	cyclin dependent kinase 18 [Source:HGNC Symbol;Acc:HGNC:8751]	1	205504595	205532793
5485	ENSG00000136807	39.759148	34.712662	50.686554	42.1856	1149.625283	1109.017941	1752.102322	1601.444149	1403.047424	-0.530798656	0.120488941	1.45E-06	2.64E-05	DOWN	1025	CDK9	protein_coding	cyclin dependent kinase 9 [Source:HGNC Symbol;Acc:HGNC:1780]	9	127785679	127790792
2391	ENSG00000105352	3.53171	3.824463	8.082376	7.283236	61.84051349	66.39583556	157.481215	138.9682939	106.1714645	-0.989507474	0.381219171	0.000458097	0.003515933	DOWN	1089	CEACAM4	protein_coding	CEA cell adhesion molecule 4 [Source:HGNC Symbol;Acc:HGNC:1816]	19	41618971	41627074
7745	ENSG00000161082	0.310896	0.478344	0.745779	0.813097	18.24802037	19.71126368	52.49373832	55.77639006	36.55735311	-0.709163403	1.241017355	0.009264007	0.039781214	DOWN	60680	CELF5	protein_coding	CUGBP Elav-like family member 5 [Source:HGNC Symbol;Acc:HGNC:14058]	19	3224661	3297076
1717	ENSG00000100162	52.035522	56.985138	73.262611	79.270676	716.7416891	811.2741157	1103.358953	1206.282605	959.4143407	-0.543651295	0.141311408	1.52E-05	0.000200985	DOWN	79019	CENPM	protein_coding	centromere protein M [Source:HGNC Symbol;Acc:HGNC:18352]	22	41938737	41947152
9525	ENSG00000172831	15.921437	19.574352	23.636093	25.881975	879.9600935	1090.344112	1528.261099	1547.558484	1261.530947	-0.595369699	0.137212122	1.64E-06	2.95E-05	DOWN	8824	CES2	protein_coding	carboxylesterase 2 [Source:HGNC Symbol;Acc:HGNC:1864]	16	66934444	66945096
7114	ENSG00000153774	37.453339	40.492981	59.475037	64.173088	676.1905327	772.8890233	1259.84972	1352.8138	1015.435769	-0.811385027	0.137982457	3.42E-10	1.46E-08	DOWN	10428	CFDP1	protein_coding	craniofacial development protein 1 [Source:HGNC Symbol;Acc:HGNC:1873]	16	75293698	75433503
7583	ENSG00000159685	19.366549	20.163507	29.247972	25.984179	282.8443158	312.2679141	495.2239464	444.3203954	383.6641429	-0.557470648	0.202177494	0.00061744	0.004515572	DOWN	84303	CHCHD6	protein_coding	coiled-coil-helix-coiled-coil-helix domain containing 6 [Source:HGNC Symbol;Acc:HGNC:28184]	3	126704240	126960420
13770	ENSG00000224916	61.488243	79.518898	124.666817	134.062378	670.1078593	892.1940403	1598.582899	1699.761853	1215.161663	-1.040489685	0.14841589	1.60E-13	1.41E-11	DOWN	NA	APOC4-APOC2	protein_coding	APOC4-APOC2 readthrough (NMD candidate) [Source:HGNC Symbol;Acc:HGNC:44426]	19	44942238	44949565
17355	ENSG00000254505	49.715809	42.552586	65.537933	70.077599	602.1846723	570.5892118	882.4890725	927.4006551	745.6659029	-0.569349338	0.148457234	1.47E-05	0.000195583	DOWN	29082	CHMP4A	protein_coding	charged multivesicular body protein 4A [Source:HGNC Symbol;Acc:HGNC:20274]	14	24209615	24213830
6647	ENSG00000147457	22.534323	26.230766	30.243639	35.510029	947.8832805	1106.943071	1574.81215	1678.018515	1326.914254	-0.621382654	0.129386404	1.71E-07	3.95E-06	DOWN	91782	CHMP7	protein_coding	charged multivesicular body protein 7 [Source:HGNC Symbol;Acc:HGNC:28439]	8	23243637	23262000
3018	ENSG00000111666	10.78416	7.406582	24.565256	20.488255	299.0647783	238.610034	716.0938265	611.6495656	466.3545511	-1.243003558	0.195126166	9.50E-12	5.57E-10	DOWN	56994	CHPT1	protein_coding	choline phosphotransferase 1 [Source:HGNC Symbol;Acc:HGNC:17852]	12	101696947	101744140
9174	ENSG00000170175	4.343402	4.105173	5.514678	6.233805	140.9152684	101.6686232	216.9080885	205.1436719	166.158913	-0.573829325	0.325360297	0.005691909	0.027392319	DOWN	1140	CHRNB1	protein_coding	cholinergic receptor nicotinic beta 1 subunit [Source:HGNC Symbol;Acc:HGNC:1961]	17	7445061	7457710
4485	ENSG00000127586	46.952118	58.997173	81.912903	72.820587	2589.191335	3360.25174	4925.497371	4773.135482	3912.018982	-0.671288451	0.119077526	1.75E-09	6.57E-08	DOWN	63922	CHTF18	protein_coding	chromosome transmission fidelity factor 18 [Source:HGNC Symbol;Acc:HGNC:18435]	16	788046	800737
5723	ENSG00000138433	27.51544	27.357252	36.353222	38.0947	762.36174	782.2259377	1166.747618	1211.009418	980.5861784	-0.577735335	0.132635057	1.62E-06	2.92E-05	DOWN	9541	CIR1	protein_coding	corepressor interacting with RBPJ, CIR1 [Source:HGNC Symbol;Acc:HGNC:24217]	2	174348022	174395712
10353	ENSG00000180539	8.895307	8.577452	14.923789	14.972683	653.8873967	655.6588761	1266.782855	1260.16827	959.1243495	-0.9146888	0.132630746	4.01E-13	3.27E-11	DOWN	401563	C9orf139	lncRNA	chromosome 9 open reading frame 139 [Source:HGNC Symbol;Acc:HGNC:31426]	9	137027464	137037957
1634	ENSG00000099622	109.64315	149.149399	184.049255	197.21019	2838.580947	3407.973747	5055.246045	5769.547603	4267.837085	-0.765984629	0.111733154	6.38E-13	5.05E-11	DOWN	1153	CIRBP	protein_coding	cold inducible RNA binding protein [Source:HGNC Symbol;Acc:HGNC:1982]	19	1259384	1274880
11296	ENSG00000188393	108.029259	95.129257	136.521179	156.132416	1363.532633	1259.446006	1963.067723	2226.32879	1703.093788	-0.640791546	0.119386185	8.65E-09	2.76E-07	DOWN	387836	CLEC2A	protein_coding	C-type lectin domain family 2 member A [Source:HGNC Symbol;Acc:HGNC:24191]	12	9898673	9932370
8512	ENSG00000166104	52.983448	54.673939	79.278221	82.519722	1610.894687	1680.644588	2682.132894	2810.562842	2196.058753	-0.714006779	0.103745794	5.76E-13	4.61E-11	DOWN	NA	AC126323.1	transcribed_unprocessed_pseudogene	golgin subfamily A pseudogene	15	62227896	62253235
12529	ENSG00000206394	79.94706	61.112709	105.776253	106.735794	1477.075871	1183.713256	2255.249852	2180.006025	1774.011251	-0.699248113	0.12768003	4.16E-09	1.46E-07	DOWN	1192	CLIC1	protein_coding	chloride intracellular channel 1 [Source:HGNC Symbol;Acc:HGNC:2062]	CHR_HSCHR6_MHC_QBL_CTG1	31720799	31729989
2584	ENSG00000106665	7.704905	9.500954	11.503866	11.538417	599.1433356	763.5521089	1036.998944	1036.117348	858.952934	-0.540969074	0.157110344	7.06E-05	0.000745743	DOWN	7461	CLIP2	protein_coding	CAP-Gly domain containing linker protein 2 [Source:HGNC Symbol;Acc:HGNC:2586]	7	74289407	74405935
17694	ENSG00000257727	85.820236	90.720421	137.82959	139.463318	1341.229497	1462.783252	2285.953737	2538.298429	1907.066229	-0.754428686	0.114347983	3.89E-12	2.52E-10	DOWN	10330	CNPY2	protein_coding	canopy FGF signaling regulator 2 [Source:HGNC Symbol;Acc:HGNC:13529]	12	56309842	56316119
8675	ENSG00000166997	17.236425	14.41288	20.895527	22.051004	299.0647783	265.5833422	454.6155828	472.6812717	372.9862438	-0.619309087	0.202697833	0.000212068	0.001867826	DOWN	245812	CNPY4	protein_coding	canopy FGF signaling regulator 4 [Source:HGNC Symbol;Acc:HGNC:28631]	7	100119634	100125508
9949	ENSG00000176563	0.377016	0.891759	1.849023	2.242935	14.19290473	33.19791778	65.36956092	98.31770452	52.76952199	-1.37972595	0.638509138	0.001012185	0.006761433	DOWN	124817	CNTD1	protein_coding	cyclin N-terminal domain containing 1 [Source:HGNC Symbol;Acc:HGNC:26847]	17	42798800	42811587
10479	ENSG00000181924	67.001495	65.112167	93.687309	96.702133	876.9187568	920.2047834	1402.474216	1488.000643	1171.8996	-0.64729519	0.126021097	2.95E-08	8.37E-07	DOWN	51287	COA4	protein_coding	cytochrome c oxidase assembly factor 4 homolog [Source:HGNC Symbol;Acc:HGNC:24604]	11	73872667	73876901
12272	ENSG00000204291	1.651212	1.319667	2.126597	2.721969	134.832595	112.0429725	193.1373391	251.4664366	172.8698358	-0.64373653	0.318467135	0.002927779	0.016198386	DOWN	1306	COL15A1	protein_coding	collagen type XV alpha 1 chain [Source:HGNC Symbol;Acc:HGNC:2192]	9	98943179	99070792
11544	ENSG00000196739	6.93322	8.645623	15.785432	16.186768	579.8815363	712.7177973	1460.910642	1457.749042	1052.814754	-1.143355859	0.141443411	4.09E-17	8.21E-15	DOWN	85301	COL27A1	protein_coding	collagen type XXVII alpha 1 chain [Source:HGNC Symbol;Acc:HGNC:22986]	9	114155537	114312511
6127	ENSG00000142156	1.810679	1.280222	2.064124	2.123577	67.92318694	66.39583556	137.6722571	134.2414812	101.5581902	-0.738997646	0.405221641	0.003447842	0.018458357	DOWN	1291	COL6A1	protein_coding	collagen type VI alpha 1 chain [Source:HGNC Symbol;Acc:HGNC:2211]	21	45981769	46005050
12767	ENSG00000210140	3381.116943	4332.361328	6020.789062	6332.571289	3314.043256	4404.948715	6755.845077	7077.929363	5388.191603	-0.81170502	0.119778111	1.03E-12	7.60E-11	DOWN	NA	MT-TC	Mt_tRNA	mitochondrially encoded tRNA-Cys (UGU/C) [Source:HGNC Symbol;Acc:HGNC:7477]	MT	5761	5826
498	ENSG00000049089	29.436064	38.059578	51.877396	50.975765	1113.129243	1462.783252	2132.434313	2167.716312	1719.01578	-0.696440014	0.136345048	3.06E-08	8.67E-07	DOWN	1298	COL9A2	protein_coding	collagen type IX alpha 2 chain [Source:HGNC Symbol;Acc:HGNC:2218]	1	40300489	40317813
5023	ENSG00000132967	180.950943	148.184937	236.641403	263.216125	1781.209544	1618.398492	2785.139474	2924.951709	2277.424805	-0.722257908	0.106370948	1.08E-12	7.88E-11	DOWN	NA	HMGB1P5	transcribed_processed_pseudogene	high mobility group box 1 pseudogene 5 [Source:HGNC Symbol;Acc:HGNC:4997]	3	22381819	22382929
5926	ENSG00000140365	78.327652	92.681618	172.952667	140.082336	1889.683888	2082.131906	3103.073248	3074.318991	2537.302008	-0.610385868	0.102787608	3.39E-10	1.45E-08	DOWN	54939	COMMD4	protein_coding	COMM domain containing 4 [Source:HGNC Symbol;Acc:HGNC:26027]	15	75336020	75343224
2451	ENSG00000105669	254.069595	267.85553	388.692719	331.355042	4157.507308	4737.965328	7169.852296	6240.338149	5576.41577	-0.563495199	0.103232207	6.14E-09	2.03E-07	DOWN	11316	COPE	protein_coding	COPI coat complex subunit epsilon [Source:HGNC Symbol;Acc:HGNC:2234]	19	18899514	18919387
8703	ENSG00000167186	6.931495	6.438601	8.403428	9.450205	237.2242648	237.5725991	360.523033	382.8718301	304.5479318	-0.525001919	0.220590297	0.001877147	0.01122917	DOWN	10229	COQ7	protein_coding	coenzyme Q7, hydroxylase [Source:HGNC Symbol;Acc:HGNC:2244]	16	19067614	19080095
8543	ENSG00000166260	63.131367	50.900021	76.60759	77.835587	2047.833397	1700.355851	2697.98006	2860.667056	2326.709091	-0.531199636	0.11709527	7.87E-07	1.53E-05	DOWN	1353	COX11	protein_coding	cytochrome c oxidase copper chaperone COX11 [Source:HGNC Symbol;Acc:HGNC:2261]	17	54951902	54968703
5733	ENSG00000138495	27.365795	28.453501	56.237488	53.768261	265.6100743	296.7063902	640.8197866	615.4310158	454.6418167	-1.105744363	0.182964549	9.59E-11	4.68E-09	DOWN	10063	COX17	protein_coding	cytochrome c oxidase copper chaperone COX17 [Source:HGNC Symbol;Acc:HGNC:2264]	3	119654513	119677454
14685	ENSG00000230291	8.282724	3.546238	37.046173	28.195324	53.73028221	23.8610034	274.3540663	207.9797596	139.9812779	-2.523129452	0.38242452	2.13E-12	1.47E-10	DOWN	NA	AC078817.1	processed_pseudogene	ribosomal protein L26 (RPL26) pseudogene	12	80102899	80103333
12193	ENSG00000203667	9.138527	10.835613	13.310317	13.433595	295.0096627	403.562188	556.6317157	558.7092632	453.4782074	-0.572424249	0.205670643	0.000548376	0.004094242	DOWN	116228	COX20	protein_coding	cytochrome c oxidase assembly factor COX20 [Source:HGNC Symbol;Acc:HGNC:26970]	1	244835616	244845057
4818	ENSG00000131143	392.904907	435.775482	559.857666	588.889709	5121.611051	5610.448105	7625.458326	7897.558688	6563.769043	-0.509916905	0.087853634	9.35E-10	3.67E-08	DOWN	1327	COX4I1	protein_coding	cytochrome c oxidase subunit 4I1 [Source:HGNC Symbol;Acc:HGNC:2265]	16	85798633	85807068
11351	ENSG00000188856	26.091011	26.878273	53.692879	50.474316	344.6848293	368.2894004	811.1768242	759.1261224	570.819294	-1.085067871	0.165389607	2.45E-12	1.67E-10	DOWN	NA	RPSAP47	processed_pseudogene	ribosomal protein SA pseudogene 47 [Source:HGNC Symbol;Acc:HGNC:36162]	8	80558870	80559757
5367	ENSG00000135940	269.139313	310.72525	436.307037	446.362366	2843.649841	3403.824007	5276.115925	5377.222147	4225.20298	-0.745654152	0.104299423	8.13E-14	7.59E-12	DOWN	1329	COX5B	protein_coding	cytochrome c oxidase subunit 5B [Source:HGNC Symbol;Acc:HGNC:2269]	2	97646062	97648383
3148	ENSG00000112695	166.833527	150.186081	223.266312	254.584808	1696.052116	1725.25429	2725.712601	3003.4168	2287.608952	-0.718245913	0.105739996	1.07E-12	7.82E-11	DOWN	1347	COX7A2	protein_coding	cytochrome c oxidase subunit 7A2 [Source:HGNC Symbol;Acc:HGNC:2288]	6	75237675	75250323
4825	ENSG00000131174	74.772476	80.650986	103.804268	116.048904	2562.833083	2948.390073	4084.60711	4496.144257	3522.993631	-0.610561637	0.105695371	8.92E-10	3.52E-08	DOWN	1349	COX7B	protein_coding	cytochrome c oxidase subunit 7B [Source:HGNC Symbol;Acc:HGNC:2291]	X	77899440	77907376
4450	ENSG00000127184	267.228088	289.790741	389.022522	447.431274	2559.791747	2836.3471	4214.355784	4893.196525	3625.922789	-0.729227357	0.107138235	9.50E-13	7.03E-11	DOWN	1350	COX7C	protein_coding	cytochrome c oxidase subunit 7C [Source:HGNC Symbol;Acc:HGNC:2292]	5	86617928	86620962
9922	ENSG00000176340	379.452789	437.365753	568.916443	563.011658	2856.828967	3416.273226	4903.707517	4834.584047	4002.848439	-0.606466402	0.105035997	9.13E-10	3.60E-08	DOWN	1351	COX8A	protein_coding	cytochrome c oxidase subunit 8A [Source:HGNC Symbol;Acc:HGNC:2294]	11	63974620	63976543
10176	ENSG00000178773	20.695709	21.322763	31.147831	24.399111	506.8894548	573.7015166	948.8490813	786.5416361	703.9954222	-0.616267039	0.166220159	2.15E-05	0.000270072	DOWN	27132	CPNE7	protein_coding	copine 7 [Source:HGNC Symbol;Acc:HGNC:2320]	16	89575758	89597246
2249	ENSG00000104324	13.21341	11.756763	15.670258	19.35804	361.9190707	333.0166127	499.185738	562.4907133	439.1530337	-0.51776926	0.190229868	0.000783583	0.005458265	DOWN	10404	CPQ	protein_coding	carboxypeptidase Q [Source:HGNC Symbol;Acc:HGNC:16910]	8	96645242	97149654
12197	ENSG00000203710	6.501296	6.553826	1.511766	1.728989	645.7771654	666.0332254	175.309277	157.8755448	411.2488032	1.94137176	0.192661422	3.95E-25	2.00E-22	UP	1378	CR1	protein_coding	complement C3b/C4b receptor 1 (Knops blood group) [Source:HGNC Symbol;Acc:HGNC:2334]	1	207496147	207641765
9068	ENSG00000169372	5.428181	4.807789	8.770157	11.322606	99.35033314	85.06966431	180.2615165	227.832373	148.1284717	-0.974634559	0.327335791	0.000156368	0.001459698	DOWN	8738	CRADD	protein_coding	CASP2 and RIPK1 domain containing adaptor with death domain [Source:HGNC Symbol;Acc:HGNC:2340]	12	93677375	93894840
10755	ENSG00000184164	27.217333	28.77949	54.317383	49.176567	614.3500192	664.9957905	1416.340487	1272.457983	992.03607	-1.038827657	0.137514398	2.89E-15	3.82E-13	DOWN	79174	CRELD2	protein_coding	cysteine rich with EGF like domains 2 [Source:HGNC Symbol;Acc:HGNC:28150]	22	49918167	49927540
12891	ENSG00000213145	50.402534	62.841011	85.29763	77.671837	728.907036	904.6432595	1423.273622	1293.255959	1087.519969	-0.684679903	0.145869901	2.56E-07	5.62E-06	DOWN	1396	CRIP1	protein_coding	cysteine rich protein 1 [Source:HGNC Symbol;Acc:HGNC:2360]	14	105486317	105488947
16650	ENSG00000245532	50.477409	52.617676	64.787842	76.152771	16375.57073	15527.28861	22860.52781	27822.01965	20646.3517	-0.643929042	0.097776327	4.92E-12	3.08E-10	DOWN	283131	NEAT1	lncRNA	nuclear paraspeckle assembly transcript 1 [Source:HGNC Symbol;Acc:HGNC:30815]	11	65422774	65445540
2206	ENSG00000103653	90.460876	100.01757	211.207092	190.164825	3334.318834	3830.209764	9181.451966	7783.16982	6032.287596	-1.226396628	0.106069512	4.07E-32	4.26E-29	DOWN	1445	CSK	protein_coding	C-terminal Src kinase [Source:HGNC Symbol;Acc:HGNC:2444]	15	74782057	74803198
13744	ENSG00000224774	15.032037	17.344257	35.817032	31.870178	240.2656016	291.5192155	622.0012767	543.5834625	424.3423891	-1.067370767	0.198305808	4.63E-09	1.59E-07	DOWN	1460	CSNK2B	protein_coding	casein kinase 2 beta [Source:HGNC Symbol;Acc:HGNC:2460]	CHR_HSCHR6_MHC_SSTO_CTG1	31655985	31664295
3935	ENSG00000121552	45.308323	53.069962	63.076294	77.125351	507.9032337	617.2737837	807.2150326	981.2863201	728.4195925	-0.597106604	0.171237979	5.16E-05	0.000571117	DOWN	1475	CSTA	protein_coding	cystatin A [Source:HGNC Symbol;Acc:HGNC:2481]	3	122325248	122341969
9873	ENSG00000175826	109.698601	101.370728	141.09549	133.088852	2461.455193	2387.137775	3711.208254	3465.699084	3006.375077	-0.539510693	0.097327608	4.04E-09	1.42E-07	DOWN	23399	CTDNEP1	protein_coding	CTD nuclear envelope phosphatase 1 [Source:HGNC Symbol;Acc:HGNC:19085]	17	7243591	7252491
8300	ENSG00000164733	114.728661	115.899101	188.874435	205.102554	4797.2018	5549.239444	8441.58739	8977.162712	6941.297837	-0.730657871	0.095588173	2.01E-15	2.81E-13	DOWN	1508	CTSB	protein_coding	cathepsin B [Source:HGNC Symbol;Acc:HGNC:2527]	8	11842524	11869448
1804	ENSG00000100448	1795.358398	1996.939941	2750.956543	2867.631348	23931.26494	27521.07384	43361.80875	45065.43245	34969.89499	-0.764794012	0.086304722	7.36E-20	2.00E-17	DOWN	1511	CTSG	protein_coding	cathepsin G [Source:HGNC Symbol;Acc:HGNC:2532]	14	24573518	24576250
2674	ENSG00000107874	114.782837	115.730064	159.608566	160.614563	2012.351136	2069.682687	3157.547882	3181.144959	2605.181666	-0.610625606	0.097757692	5.00E-11	2.57E-09	DOWN	79004	CUEDC2	protein_coding	CUE domain containing 2 [Source:HGNC Symbol;Acc:HGNC:28352]	10	102423245	102432584
2412	ENSG00000105443	15.695457	17.018169	19.637194	19.583649	639.694492	843.4345986	1238.059866	1142.943315	966.0330679	-0.622291501	0.158501416	8.96E-06	0.000129334	DOWN	9266	CYTH2	protein_coding	cytohesin 2 [Source:HGNC Symbol;Acc:HGNC:9502]	19	48469208	48482314
9269	ENSG00000170891	1.657908	1.34284	4.635745	5.177399	25.34447274	21.78613354	79.23583142	88.86407908	53.8076292	-1.531965047	0.541487366	0.000185163	0.001673551	DOWN	54360	CYTL1	protein_coding	cytokine like 1 [Source:HGNC Symbol;Acc:HGNC:24435]	4	5014586	5019458
7849	ENSG00000162384	53.062778	58.073158	74.674782	77.456329	959.0348485	1094.493852	1523.308859	1523.92442	1275.190495	-0.525866459	0.126870078	4.65E-06	7.34E-05	DOWN	54987	CZIB	protein_coding	CXXC motif containing zinc binding protein [Source:HGNC Symbol;Acc:HGNC:26059]	1	53214099	53220634
12495	ENSG00000206279	15.281441	14.13229	17.340326	22.268024	549.468169	556.0651228	754.7212943	913.220217	693.3687008	-0.523297815	0.163252436	0.000171724	0.001573971	DOWN	1616	DAXX	protein_coding	death domain associated protein [Source:HGNC Symbol;Acc:HGNC:2681]	CHR_HSCHR6_MHC_QBL_CTG1	33247394	33258105
7233	ENSG00000155368	367.695496	427.953796	527.761597	576.069519	3486.38567	4222.360168	5718.846133	6234.665974	4915.564486	-0.603228706	0.107578815	2.40E-09	8.73E-08	DOWN	1622	DBI	protein_coding	diazepam binding inhibitor, acyl-CoA binding protein [Source:HGNC Symbol;Acc:HGNC:2690]	2	119366921	119372560
14070	ENSG00000226634	2.859603	1.774003	3.196658	5.13015	67.92318694	40.45996229	88.14986246	148.4219193	86.23873275	-0.675512659	0.572877271	0.008654411	0.037671236	DOWN	23564	DDAH2	protein_coding	dimethylarginine dimethylaminohydrolase 2 [Source:HGNC Symbol;Acc:HGNC:2716]	CHR_HSCHR6_MHC_COX_CTG1	31714445	31718024
9796	ENSG00000175197	8.838833	9.333478	14.402086	16.11377	124.6948059	139.0162807	241.6692858	259.9746994	191.338768	-0.777909265	0.2801896	0.000358167	0.002868468	DOWN	1649	DDIT3	protein_coding	DNA damage inducible transcript 3 [Source:HGNC Symbol;Acc:HGNC:2726]	12	57516588	57521737
11805	ENSG00000198171	70.533768	80.052551	100.382507	103.322182	1311.829909	1525.029348	2121.539386	2150.699786	1777.274607	-0.554009446	0.117888575	3.40E-07	7.25E-06	DOWN	65992	DDRGK1	protein_coding	DDRGK domain containing 1 [Source:HGNC Symbol;Acc:HGNC:16110]	20	3190350	3204685
1667	ENSG00000099974	7.089848	3.29836	12.150486	9.548422	163.2184044	78.84505473	319.9146694	250.521074	203.1248006	-1.055089853	0.346922758	0.000118672	0.001154888	DOWN	100037417	DDTL	protein_coding	D-dopachrome tautomerase like [Source:HGNC Symbol;Acc:HGNC:33446]	22	23966888	23972556
15947	ENSG00000237889	19.049067	44.820087	58.949387	46.912704	788.7199917	1021.873407	1699.608584	1188.320717	1174.630675	-0.593285409	0.179938506	9.93E-05	0.000996483	DOWN	7919	DDX39B	protein_coding	DExD-box helicase 39B [Source:HGNC Symbol;Acc:HGNC:13917]	CHR_HSCHR6_MHC_APD_CTG1	31597175	31606140
8312	ENSG00000164825	7.007183	13.220728	26.521673	30.824965	50.68894548	97.51888348	215.9176406	249.5757115	153.4252953	-1.507853716	0.352178031	9.00E-07	1.72E-05	DOWN	1672	DEFB1	protein_coding	defensin beta 1 [Source:HGNC Symbol;Acc:HGNC:2766]	8	6870592	6877936
20497	ENSG00000274437	5.333736	5.957152	11.510205	12.071463	252.4309485	290.4817806	618.0394851	645.6826172	451.6587078	-1.166166954	0.185121283	1.85E-11	1.02E-09	DOWN	91319	DERL3	protein_coding	derlin 3 [Source:HGNC Symbol;Acc:HGNC:14236]	CHR_HSCHR22_1_CTG7	23834503	23839128
2109	ENSG00000102967	19.911083	16.336567	19.487339	23.149525	622.4602505	814.3864205	1099.397161	1102.292726	909.6341394	-0.551068371	0.158228037	5.93E-05	0.000643096	DOWN	1723	DHODH	protein_coding	dihydroorotate dehydrogenase (quinone) [Source:HGNC Symbol;Acc:HGNC:2867]	16	72008588	72027664
15204	ENSG00000233418	3.653795	2.895655	5.657514	4.465106	143.9566052	143.1660204	321.8955652	256.1932493	216.30286	-0.879024583	0.269357008	6.85E-05	0.000727677	DOWN	8449	DHX16	protein_coding	DEAH-box helicase 16 [Source:HGNC Symbol;Acc:HGNC:2739]	CHR_HSCHR6_MHC_DBB_CTG1	30643349	30663298
3314	ENSG00000114841	3.776726	4.797577	5.098765	4.655861	611.3086825	621.4235234	973.6102786	943.4718183	787.4535757	-0.584216698	0.143907527	5.61E-06	8.62E-05	DOWN	25981	DNAH1	protein_coding	dynein axonemal heavy chain 1 [Source:HGNC Symbol;Acc:HGNC:2940]	3	52316319	52400491
5540	ENSG00000137094	4.205994	5.200193	9.02526	7.70815	173.3561935	217.8613354	432.8257291	353.5655912	294.4022123	-0.903043139	0.240331278	1.11E-05	0.000154666	DOWN	25822	DNAJB5	protein_coding	DnaJ heat shock protein family (Hsp40) member B5 [Source:HGNC Symbol;Acc:HGNC:14887]	9	34989641	34998900
2232	ENSG00000104129	16.41984	20.884975	27.013805	29.638073	640.7082709	765.6269788	1154.862243	1082.440112	910.9094012	-0.616456049	0.147566798	3.16E-06	5.22E-05	DOWN	55192	DNAJC17	protein_coding	DnaJ heat shock protein family (Hsp40) member C17 [Source:HGNC Symbol;Acc:HGNC:25556]	15	40765161	40807478
3145	ENSG00000112667	126.897949	164.892105	234.347198	239.801117	1302.705899	1755.339903	2790.091714	2831.360818	2169.874583	-0.841862423	0.134474454	3.07E-11	1.65E-09	DOWN	10591	DNPH1	protein_coding	2'-deoxynucleoside 5'-phosphate N-hydrolase 1 [Source:HGNC Symbol;Acc:HGNC:21218]	6	43225629	43229481
4662	ENSG00000129932	22.022564	26.036446	34.396366	28.322718	604.2122301	711.6803624	1102.368505	930.2367427	837.12446	-0.559117728	0.158344006	4.42E-05	0.000501962	DOWN	83475	DOHH	protein_coding	deoxyhypusine hydroxylase [Source:HGNC Symbol;Acc:HGNC:28662]	19	3490821	3500674
8529	ENSG00000166171	17.270882	15.604247	23.181013	22.624802	216.9486867	201.2623765	336.7522835	323.3139899	269.5693341	-0.521009307	0.235279352	0.00281037	0.01567902	DOWN	25911	DPCD	protein_coding	deleted in primary ciliary dyskinesia homolog (mouse) [Source:HGNC Symbol;Acc:HGNC:24542]	10	101570560	101609662
15567	ENSG00000235601	31.263615	39.75766	57.645824	63.39949	421.7320264	524.9420749	933.9923629	1026.663722	726.8325466	-1.003879811	0.16342886	5.53E-11	2.83E-09	DOWN	101928040	BARX1-DT	lncRNA	BARX1 divergent transcript [Source:HGNC Symbol;Acc:HGNC:50673]	9	93955597	93959140
10215	ENSG00000179085	63.78384	64.622574	165.831406	182.378067	422.7458053	456.4713695	1218.250908	1330.125099	856.8982954	-1.509481448	0.143732044	4.93E-27	3.44E-24	DOWN	54344	DPM3	protein_coding	dolichyl-phosphate mannosyltransferase subunit 3, regulatory [Source:HGNC Symbol;Acc:HGNC:3007]	1	155139891	155140595
5387	ENSG00000136048	8.40577	6.930585	10.760877	9.360657	362.9328496	330.9417429	578.4215694	519.0040363	447.8250496	-0.573222596	0.188434685	0.000250022	0.002134903	DOWN	55332	DRAM1	protein_coding	DNA damage regulated autophagy modulator 1 [Source:HGNC Symbol;Acc:HGNC:25645]	12	101877580	102012130
9841	ENSG00000175550	47.570618	60.125595	80.166512	96.897102	656.9287334	868.3330369	1273.71599	1342.414812	1035.348143	-0.725565788	0.154412658	2.29E-07	5.09E-06	DOWN	10589	DRAP1	protein_coding	DR1 associated protein 1 [Source:HGNC Symbol;Acc:HGNC:3019]	11	65919274	65921563
7498	ENSG00000158716	23.153893	20.336121	33.092438	28.90914	255.4722852	231.3479895	410.0454276	359.2377665	314.0258672	-0.536294164	0.223327818	0.001710836	0.010421449	DOWN	54935	DUSP23	protein_coding	dual specificity phosphatase 23 [Source:HGNC Symbol;Acc:HGNC:21480]	1	159780932	159782543
4640	ENSG00000129518	19.900957	22.492325	28.111643	29.040323	385.2359857	455.4339345	629.9248598	643.7918921	528.596668	-0.516915038	0.177340273	0.000441237	0.003403562	DOWN	55837	EAPP	protein_coding	E2F associated phosphoprotein [Source:HGNC Symbol;Acc:HGNC:19312]	14	34515938	34539711
2623	ENSG00000107223	190.995636	223.983765	297.973267	305.98526	1964.703527	2352.902423	3432.892396	3551.727076	2825.556355	-0.664362243	0.111217822	2.43E-10	1.09E-08	DOWN	8721	EDF1	protein_coding	endothelial differentiation related factor 1 [Source:HGNC Symbol;Acc:HGNC:3164]	9	136862119	136866308
9533	ENSG00000172889	14.203091	16.300766	26.465494	23.291985	271.6927478	322.6422634	577.4311215	506.7143233	419.620114	-0.786473696	0.199000477	5.91E-06	9.02E-05	DOWN	51162	EGFL7	protein_coding	EGF like domain multiple 7 [Source:HGNC Symbol;Acc:HGNC:20594]	9	136658856	136672678
3883	ENSG00000120738	2.617819	3.219237	4.925917	4.392426	122.6672481	156.6526745	263.4591395	233.5045482	194.0709026	-0.654467193	0.292335452	0.001798264	0.010854757	DOWN	1958	EGR1	protein_coding	early growth response 1 [Source:HGNC Symbol;Acc:HGNC:3238]	5	138465479	138469303
330	ENSG00000024422	4.307091	3.877805	7.793342	6.90884	225.0589179	214.7490306	475.4149885	412.1780689	331.8502515	-0.930180347	0.213843109	9.07E-07	1.73E-05	DOWN	30846	EHD2	protein_coding	EH domain containing 2 [Source:HGNC Symbol;Acc:HGNC:3243]	19	47713422	47743134
4963	ENSG00000132507	646.555237	706.75946	858.060974	915.464966	13298.75174	15018.94549	21202.51804	21810.45924	17832.66863	-0.585401017	0.085111633	8.64E-13	6.53E-11	DOWN	1984	EIF5A	protein_coding	eukaryotic translation initiation factor 5A [Source:HGNC Symbol;Acc:HGNC:3300]	17	7306999	7312463
8655	ENSG00000166897	0.13524	0.13612	0.327638	0.425366	17.23424146	17.63639382	47.54149885	60.50320278	35.72883423	-0.965643226	0.906323321	0.006087569	0.028817641	DOWN	114794	ELFN2	protein_coding	extracellular leucine rich repeat and fibronectin type III domain containing 2 [Source:HGNC Symbol;Acc:HGNC:29396]	22	37367960	37427479
7200	ENSG00000154920	34.51432	31.822268	42.902836	44.756607	834.3400426	806.0869411	1151.890899	1254.496095	1011.703495	-0.503916483	0.133601725	2.34E-05	0.000290806	DOWN	146956	EME1	protein_coding	essential meiotic structure-specific endonuclease 1 [Source:HGNC Symbol;Acc:HGNC:24965]	17	50373220	50381483
6262	ENSG00000143420	116.670227	121.867485	152.69426	173.187408	3392.104232	3785.600062	5267.201894	6021.959402	4616.716397	-0.627198555	0.102554385	1.10E-10	5.27E-09	DOWN	2029	ENSA	protein_coding	endosulfine alpha [Source:HGNC Symbol;Acc:HGNC:3360]	1	150600851	150629612
3459	ENSG00000116016	3.972386	3.70261	6.088449	5.743902	291.968326	281.1448662	512.0615606	436.7574951	380.4830619	-0.630090307	0.204465421	0.00018975	0.001707168	DOWN	2034	EPAS1	protein_coding	endothelial PAS domain protein 1 [Source:HGNC Symbol;Acc:HGNC:3374]	2	46293667	46386697
1843	ENSG00000100632	189.572891	211.193558	307.820526	304.070953	3143.728399	3641.396606	5798.081964	5737.405276	4580.153061	-0.74400591	0.098280073	3.51E-15	4.47E-13	DOWN	2079	ERH	protein_coding	ERH mRNA splicing and mitosis factor [Source:HGNC Symbol;Acc:HGNC:3447]	14	69380128	69398299
2286	ENSG00000104714	51.823357	54.551037	67.840698	70.419113	1167.873304	1238.697307	1762.997249	1839.67551	1502.310842	-0.54625268	0.116083488	3.39E-07	7.24E-06	DOWN	157697	ERICH1	protein_coding	glutamate rich 1 [Source:HGNC Symbol;Acc:HGNC:27234]	8	614746	738106
2644	ENSG00000107566	126.078377	118.155724	160.490967	185.897659	10528.09398	10023.6963	14629.90582	15039.7727	12555.3672	-0.51251946	0.078507008	1.05E-11	6.11E-10	DOWN	10613	ERLIN1	protein_coding	ER lipid raft associated 1 [Source:HGNC Symbol;Acc:HGNC:16947]	10	100150094	100186033
6651	ENSG00000147475	25.302979	24.238333	30.851789	30.849426	1977.882653	1869.457745	2810.89112	2797.327766	2363.889821	-0.515103603	0.101352445	5.54E-08	1.46E-06	DOWN	11160	ERLIN2	protein_coding	ER lipid raft associated 2 [Source:HGNC Symbol;Acc:HGNC:1356]	8	37736601	37758422
1419	ENSG00000089248	111.911163	124.190826	150.574677	165.338593	2786.878223	3222.272894	4332.219083	4785.425195	3781.698849	-0.572176446	0.105575689	7.53E-09	2.45E-07	DOWN	10961	ERP29	protein_coding	endoplasmic reticulum protein 29 [Source:HGNC Symbol;Acc:HGNC:13799]	12	112013348	112023449
4478	ENSG00000127533	2.269233	2.554642	4.372248	3.328712	117.5983535	136.9414108	251.5737648	194.7446839	175.2145533	-0.602167309	0.314517972	0.004010019	0.020693955	DOWN	9002	F2RL3	protein_coding	F2R like thrombin or trypsin receptor 3 [Source:HGNC Symbol;Acc:HGNC:3540]	19	16888999	16892606
8294	ENSG00000164687	258.545624	270.106995	340.263397	340.327698	3261.326752	3532.465939	4911.6311	4903.595513	4152.254826	-0.5072055	0.091741215	5.00E-09	1.68E-07	DOWN	2171	FABP5	protein_coding	fatty acid binding protein 5 [Source:HGNC Symbol;Acc:HGNC:3560]	8	81280536	81284777
5201	ENSG00000134824	193.15036	204.921951	261.01178	278.031006	9920.840409	10898.25395	15787.73941	15641.02328	13061.96426	-0.57477854	0.082264956	3.31E-13	2.74E-11	DOWN	9415	FADS2	protein_coding	fatty acid desaturase 2 [Source:HGNC Symbol;Acc:HGNC:3575]	11	61792980	61867354
9684	ENSG00000174132	4.028069	2.387922	5.670175	6.526202	81.10231277	50.8343116	130.7391218	150.3126444	103.2470977	-0.791566522	0.434412808	0.003148502	0.017179613	DOWN	345757	FAM174A	protein_coding	family with sequence similarity 174 member A [Source:HGNC Symbol;Acc:HGNC:24943]	5	100535374	100586741
11530	ENSG00000196666	7.176441	8.366177	13.118556	11.545411	148.0117208	179.476243	310.0101904	272.2644125	227.4406417	-0.683155204	0.265643087	0.000746548	0.005257767	DOWN	399888	FAM180B	protein_coding	family with sequence similarity 180 member B [Source:HGNC Symbol;Acc:HGNC:34451]	11	47586678	47589194
11580	ENSG00000196937	14.023022	11.37217	17.250097	17.335506	501.8205603	410.8242325	708.1702433	679.7156687	575.1326762	-0.52422577	0.175108785	0.000338899	0.00274718	DOWN	10447	FAM3C	protein_coding	FAM3 metabolism regulating signaling molecule C [Source:HGNC Symbol;Acc:HGNC:18664]	7	121348878	121396364
6838	ENSG00000149806	433.507263	524.368042	679.103821	719.023254	5179.396449	6640.620991	9594.468737	10147.52154	7890.50193	-0.711549151	0.110977254	1.38E-11	7.82E-10	DOWN	2197	FAU	protein_coding	FAU ubiquitin like and ribosomal protein S30 fusion [Source:HGNC Symbol;Acc:HGNC:3597]	11	65120630	65122177
11353	ENSG00000188878	8.559155	9.141637	12.987615	14.437192	370.029302	382.8134894	514.0424563	640.0104419	476.7239224	-0.521497687	0.191923978	0.000778569	0.005433669	DOWN	85302	FBF1	protein_coding	Fas binding factor 1 [Source:HGNC Symbol;Acc:HGNC:24674]	17	75909574	75941140
2365	ENSG00000105202	459.663177	478.080048	616.547913	646.098145	7765.546448	8190.548777	11763.54962	11515.46114	9808.776497	-0.526919699	0.080253771	7.62E-12	4.64E-10	DOWN	2091	FBL	protein_coding	fibrillarin [Source:HGNC Symbol;Acc:HGNC:3599]	19	39834458	39846379
7120	ENSG00000153832	0.394048	0.558893	0.99329	1.551402	18.24802037	26.9733082	51.50329042	76.57436602	43.32474625	-0.870194038	0.851196	0.006873964	0.031740646	DOWN	130888	FBXO36	protein_coding	F-box protein 36 [Source:HGNC Symbol;Acc:HGNC:27020]	2	229922302	230013119
2328	ENSG00000104921	18.477509	23.23311	29.153481	31.692905	411.5942373	536.3538591	747.788159	809.2303372	626.2416482	-0.64160549	0.178564971	3.14E-05	0.000374173	DOWN	2208	FCER2	protein_coding	Fc fragment of IgE receptor II [Source:HGNC Symbol;Acc:HGNC:3612]	19	7688758	7702146
1270	ENSG00000085265	10.617631	11.033879	18.285007	19.73468	311.2301253	345.4658319	589.3164962	624.8846412	467.7242736	-0.820381113	0.181889842	4.91E-07	1.00E-05	DOWN	2219	FCN1	protein_coding	ficolin 1 [Source:HGNC Symbol;Acc:HGNC:3623]	9	134903232	134917912
7701	ENSG00000160752	395.057892	433.388916	554.787903	548.34906	7131.934629	8167.725209	12082.47384	12028.793	9852.731671	-0.636251498	0.089604993	1.42E-13	1.26E-11	DOWN	2224	FDPS	protein_coding	farnesyl diphosphate synthase [Source:HGNC Symbol;Acc:HGNC:3631]	1	155308748	155320666
7804	ENSG00000161958	1.293282	2.010565	2.645432	3.30969	42.5787142	62.24609584	89.14031035	132.3507561	81.57896912	-0.64069288	0.551694591	0.009538193	0.040625354	DOWN	2256	FGF11	protein_coding	fibroblast growth factor 11 [Source:HGNC Symbol;Acc:HGNC:3667]	17	7438273	7444937
9606	ENSG00000173486	57.29438	57.100124	74.608871	74.74823	628.542924	664.9957905	1008.275955	1038.008073	834.9556855	-0.612204127	0.141552656	1.67E-06	3.00E-05	DOWN	2286	FKBP2	protein_coding	FKBP prolyl isomerase 2 [Source:HGNC Symbol;Acc:HGNC:3718]	11	64241003	64244132
1802	ENSG00000100442	37.860008	32.055225	50.495636	47.607574	663.0114069	616.2363488	1097.416265	1052.188511	857.2131329	-0.703385423	0.141091074	5.85E-08	1.54E-06	DOWN	2287	FKBP3	protein_coding	FKBP prolyl isomerase 3 [Source:HGNC Symbol;Acc:HGNC:3719]	14	45115599	45135319
15690	ENSG00000236271	11.045609	14.644553	17.187012	21.659954	158.1495099	223.0485101	283.2680973	349.7841411	253.5625646	-0.55878791	0.275809131	0.003688232	0.019430168	DOWN	10211	FLOT1	protein_coding	flotillin 1 [Source:HGNC Symbol;Acc:HGNC:3757]	CHR_HSCHR6_MHC_MANN_CTG1	30772367	30787391
8326	ENSG00000164898	8.707665	11.96906	23.516722	24.328156	146.9979419	215.7864656	459.5678222	458.5008336	320.2132658	-1.26094295	0.235940522	5.13E-09	1.71E-07	DOWN	154791	FMC1	protein_coding	formation of mitochondrial complex V assembly factor 1 homolog [Source:HGNC Symbol;Acc:HGNC:26946]	7	139339457	139346328
12214	ENSG00000203875	634.048584	701.914795	970.483276	1000.047607	5317.270381	5874.994012	8068.188535	8246.397466	6876.712598	-0.52229313	0.087920131	4.25E-10	1.76E-08	DOWN	NA	SNHG5	lncRNA	small nucleolar RNA host gene 5 [Source:HGNC Symbol;Acc:HGNC:21026]	6	85650491	85678932
538	ENSG00000053254	16.529797	15.675104	21.972212	22.66305	1515.59947	1399.499721	2532.575262	2637.561496	2021.308987	-0.801954639	0.107777262	8.70E-15	1.05E-12	DOWN	1112	FOXN3	protein_coding	forkhead box N3 [Source:HGNC Symbol;Acc:HGNC:1928]	14	89124871	89619149
5841	ENSG00000139445	0.761276	1.26681	1.98552	2.02451	38.52359857	61.20866091	108.9492682	109.662055	79.58589568	-0.748303104	0.51532688	0.005775586	0.027689559	DOWN	121643	FOXN4	protein_coding	forkhead box N4 [Source:HGNC Symbol;Acc:HGNC:21399]	12	109277978	109309284
6750	ENSG00000148803	11.77558	11.951913	21.098156	25.291674	128.7499215	134.866541	253.5546605	310.0789142	206.8125093	-0.973213758	0.271417476	2.00E-05	0.00025408	DOWN	282969	FUOM	protein_coding	fucose mutarotase [Source:HGNC Symbol;Acc:HGNC:24733]	10	133355158	133358025
1193	ENSG00000082074	9.016216	8.552155	17.774597	20.972338	538.316601	493.819027	1290.553604	1438.841791	940.3827558	-1.375821336	0.140747129	8.70E-24	3.75E-21	DOWN	2533	FYB1	protein_coding	FYN binding protein 1 [Source:HGNC Symbol;Acc:HGNC:4036]	5	39105252	39274528
15076	ENSG00000232632	2.78727	5.437013	7.877487	8.727287	162.2046255	242.7597738	361.5134809	387.5986428	288.5191307	-0.756946981	0.256994155	0.00022465	0.00196565	DOWN	2550	GABBR1	protein_coding	gamma-aminobutyric acid type B receptor subunit 1 [Source:HGNC Symbol;Acc:HGNC:4070]	CHR_HSCHR6_MHC_COX_CTG1	29552212	29629760
10235	ENSG00000179271	77.309982	92.945503	121.09584	113.257698	2045.80584	2552.089929	3668.618995	3418.430957	2921.23643	-0.588053409	0.118506744	8.30E-08	2.08E-06	DOWN	90480	GADD45GIP1	protein_coding	GADD45G interacting protein 1 [Source:HGNC Symbol;Acc:HGNC:29996]	19	12953119	12957223
1427	ENSG00000089597	139.536011	141.256775	279.030884	280.69165	6890.655249	7172.82511	16123.50125	16067.38179	11563.59085	-1.18521968	0.077709978	1.07E-53	1.97E-50	DOWN	23193	GANAB	protein_coding	glucosidase II alpha subunit [Source:HGNC Symbol;Acc:HGNC:4138]	11	62624826	62646726
2829	ENSG00000109534	51.568504	51.59478	77.018608	93.065941	922.5388077	967.9267902	1592.640212	1890.725087	1343.457724	-0.847354763	0.130879366	7.64E-12	4.64E-10	DOWN	54433	GAR1	protein_coding	GAR1 ribonucleoprotein [Source:HGNC Symbol;Acc:HGNC:14264]	4	109815510	109824740
10020	ENSG00000177225	45.067245	51.242165	58.456596	65.297623	2088.384554	2346.677813	3224.898339	3456.245459	2779.051541	-0.561529416	0.105221334	1.21E-08	3.72E-07	DOWN	347862	GATD1	protein_coding	glutamine amidotransferase like class 1 domain containing 1 [Source:HGNC Symbol;Acc:HGNC:26616]	11	767220	777488
10060	ENSG00000177628	9.741651	10.859379	17.035757	19.556725	287.9132103	346.5032668	631.9057556	744.0003217	502.5806386	-1.058863152	0.187513973	1.05E-09	4.10E-08	DOWN	2629	GBA	protein_coding	glucosylceramidase beta [Source:HGNC Symbol;Acc:HGNC:4177]	1	155234452	155244699
6706	ENSG00000148288	12.639114	12.687914	17.500061	19.58357	377.1257544	381.7760545	622.0012767	621.103191	500.5015691	-0.640988936	0.173594532	2.16E-05	0.000271299	DOWN	26301	GBGT1	protein_coding	globoside alpha-1,3-N-acetylgalactosaminyltransferase 1 (FORS blood group) [Source:HGNC Symbol;Acc:HGNC:20460]	9	133152948	133163933
8409	ENSG00000165474	51.507622	47.762737	20.585159	20.341995	1732.548157	1658.858454	789.3869705	777.0880107	1239.470398	1.089919466	0.121853382	2.60E-20	7.62E-18	UP	2706	GJB2	protein_coding	gap junction protein beta 2 [Source:HGNC Symbol;Acc:HGNC:4284]	13	20187463	20192938
16968	ENSG00000250571	36.103523	36.705853	54.955254	46.809258	685.3145429	797.7874616	1337.104655	1055.969961	969.0441552	-0.62955762	0.158686889	7.44E-06	0.000110409	DOWN	2738	GLI4	protein_coding	GLI family zinc finger 4 [Source:HGNC Symbol;Acc:HGNC:4320]	8	143267433	143276931
5969	ENSG00000140632	44.596275	40.110134	58.516846	62.641827	1817.705585	1914.067447	3130.805789	3381.561818	2561.03516	-0.780735593	0.102312186	2.09E-15	2.86E-13	DOWN	84656	GLYR1	protein_coding	glyoxylate reductase 1 homolog [Source:HGNC Symbol;Acc:HGNC:24434]	16	4803203	4847288
12536	ENSG00000206412	0.959632	1.869266	2.647546	2.399379	79.07475495	86.10709924	179.2710686	210.8158472	138.8171925	-1.07901547	0.327813601	5.22E-05	0.000576388	DOWN	2794	GNL1	protein_coding	G protein nucleolar 1 (putative) [Source:HGNC Symbol;Acc:HGNC:4413]	CHR_HSCHR6_MHC_APD_CTG1	30605288	30617469
8691	ENSG00000167110	25.745983	25.09133	33.54789	37.52087	1083.729654	1162.964557	1825.395466	1965.408728	1509.374601	-0.723172129	0.118140455	8.77E-11	4.31E-09	DOWN	2801	GOLGA2	protein_coding	golgin A2 [Source:HGNC Symbol;Acc:HGNC:4425]	9	128255829	128275995
7222	ENSG00000155265	3.585326	3.322437	5.002584	4.777982	344.6848293	329.9043079	534.8418621	519.9493989	432.3450995	-0.557471615	0.186379437	0.000307639	0.002535857	DOWN	401647	GOLGA7B	protein_coding	golgin A7 family member B [Source:HGNC Symbol;Acc:HGNC:31668]	10	97849843	97871580
15022	ENSG00000232312	2.812446	3.094418	4.49345	6.28738	86.17120732	94.40657868	172.3379333	212.7065723	141.4055729	-0.908758463	0.333313596	0.000347905	0.002806217	DOWN	7918	GPANK1	protein_coding	G-patch domain and ankyrin repeats 1 [Source:HGNC Symbol;Acc:HGNC:13920]	CHR_HSCHR6_MHC_MCF_CTG1	31737508	31742562
7713	ENSG00000160818	53.150776	53.521805	73.347435	78.491234	1535.875048	1602.836968	2411.740619	2578.003656	2032.114073	-0.640678177	0.107098608	2.43E-10	1.09E-08	DOWN	54865	GPATCH4	protein_coding	G-patch domain containing 4 [Source:HGNC Symbol;Acc:HGNC:25982]	1	156594301	156601496
7464	ENSG00000158292	20.695787	20.912704	31.171253	26.42087	1255.05829	1315.467492	2164.128646	1826.440434	1640.273715	-0.595016475	0.124319595	1.98E-07	4.50E-06	DOWN	387509	GPR153	protein_coding	G protein-coupled receptor 153 [Source:HGNC Symbol;Acc:HGNC:23618]	1	6247353	6261098
13812	ENSG00000225138	124.80127	133.602478	188.92392	174.395676	2801.071127	3194.262151	4875.974976	4355.285238	3806.648373	-0.594221494	0.105116129	1.91E-09	7.12E-08	DOWN	NA	SLC9A3-AS1	lncRNA	SLC9A3 antisense RNA 1 [Source:HGNC Symbol;Acc:HGNC:40550]	5	473236	480884
9209	ENSG00000170412	12.765378	11.347939	16.829956	14.93789	248.3758329	260.3961676	447.6824475	432.9760449	347.3576232	-0.69899317	0.206052658	5.77E-05	0.000626961	DOWN	55890	GPRC5C	protein_coding	G protein-coupled receptor class C group 5 member C [Source:HGNC Symbol;Acc:HGNC:13309]	17	74424851	74451653
11287	ENSG00000188342	26.750717	25.470991	51.913761	54.370098	887.0565459	879.7448211	1975.943546	2058.054257	1450.199793	-1.169868492	0.115887695	3.82E-25	2.00E-22	DOWN	2963	GTF2F2	protein_coding	general transcription factor IIF subunit 2 [Source:HGNC Symbol;Acc:HGNC:4653]	13	45120510	45284893
13433	ENSG00000221974	1.351855	1.485585	4.53858	4.005305	27.37203056	35.27278764	111.9206119	93.5908918	67.03908047	-1.454639531	0.484452489	0.000111908	0.001097073	DOWN	2968	GTF2H4	protein_coding	general transcription factor IIH subunit 4 [Source:HGNC Symbol;Acc:HGNC:4658]	CHR_HSCHR6_MHC_QBL_CTG1	30897757	30903679
19828	ENSG00000272047	4.92078	4.747798	6.17278	6.800679	547.4406112	547.7656434	785.425179	862.1706396	685.7005183	-0.525784918	0.154733094	8.76E-05	0.000892053	DOWN	404672	GTF2H5	protein_coding	general transcription factor IIH subunit 5 [Source:HGNC Symbol;Acc:HGNC:21157]	6	158168350	158199344
11375	ENSG00000189060	65.703239	73.19059	89.192375	98.821014	2287.08522	2643.384203	3554.717487	3923.254555	3102.110366	-0.570060929	0.108647092	1.97E-08	5.76E-07	DOWN	3005	H1-0	protein_coding	H1.0 linker histone [Source:HGNC Symbol;Acc:HGNC:4714]	22	37805093	37807436
7928	ENSG00000162882	15.704222	17.149538	22.064453	20.944271	273.7203056	306.0433045	482.3481238	434.86677	374.244626	-0.558249931	0.204783853	0.00067445	0.004845461	DOWN	23498	HAAO	protein_coding	3-hydroxyanthranilate 3,4-dioxygenase [Source:HGNC Symbol;Acc:HGNC:4796]	2	42767089	42792593
12932	ENSG00000213397	29.520025	36.074936	48.545906	50.029293	587.9917676	782.2259377	1099.397161	1130.653602	900.067117	-0.641469047	0.161131791	6.86E-06	0.000102559	DOWN	55559	HAUS7	protein_coding	HAUS augmin like complex subunit 7 [Source:HGNC Symbol;Acc:HGNC:32979]	X	153447666	153495516
3499	ENSG00000116478	153.425903	145.725891	196.773361	189.088745	4593.432239	4608.285962	6994.543019	6676.150282	5718.102875	-0.551627601	0.084795194	1.07E-11	6.20E-10	DOWN	3065	HDAC1	protein_coding	histone deacetylase 1 [Source:HGNC Symbol;Acc:HGNC:4852]	1	32292083	32333635
10799	ENSG00000184508	16.180902	15.602133	28.034712	30.748512	384.2222067	384.8883593	663.6000882	700.5136447	533.3060747	-0.766084769	0.16927222	4.97E-07	1.01E-05	DOWN	374659	HDDC3	protein_coding	HD domain containing 3 [Source:HGNC Symbol;Acc:HGNC:30522]	15	90929968	90935196
6235	ENSG00000143321	428.288055	466.013855	578.529297	581.215515	14041.85168	15092.60337	22969.47708	22561.0771	18666.25231	-0.628348881	0.078294317	1.15E-16	2.08E-14	DOWN	3068	HDGF	protein_coding	heparin binding growth factor [Source:HGNC Symbol;Acc:HGNC:4856]	1	156742109	156766925
8789	ENSG00000167674	47.4361	48.794762	89.583801	81.859444	1547.026616	1699.318416	3433.882844	3378.72573	2514.738402	-1.051207824	0.102529385	8.05E-26	4.72E-23	DOWN	84717	HDGFL2	protein_coding	HDGF like 2 [Source:HGNC Symbol;Acc:HGNC:14680]	19	4472297	4502208
18111	ENSG00000260260	18.702349	25.157303	52.475491	61.801003	95.2952175	132.7916711	306.0483989	358.292404	223.1069229	-1.451421695	0.270797745	4.42E-09	1.53E-07	DOWN	100507303	SNHG19	lncRNA	small nucleolar RNA host gene 19 [Source:HGNC Symbol;Acc:HGNC:49574]	16	2154797	2155358
3299	ENSG00000114735	11.03279	12.136616	12.330091	16.656052	1220.589807	1298.868533	1848.175768	1926.648864	1573.570743	-0.548352881	0.114601126	2.28E-07	5.06E-06	DOWN	51409	HEMK1	protein_coding	HemK methyltransferase family member 1 [Source:HGNC Symbol;Acc:HGNC:24923]	3	50569152	50596168
6532	ENSG00000146066	88.244247	91.348862	127.216217	122.726852	875.9049779	940.9534821	1445.063476	1388.737576	1162.664878	-0.600738593	0.126633411	2.41E-07	5.32E-06	DOWN	192286	HIGD2A	protein_coding	HIG1 hypoxia inducible domain family member 2A [Source:HGNC Symbol;Acc:HGNC:28311]	5	176388751	176389761
4504	ENSG00000127946	11.099789	11.380098	16.765886	15.145364	1308.788572	1337.253626	2175.023573	1972.026266	1698.273009	-0.61530337	0.114369264	8.52E-09	2.73E-07	DOWN	3092	HIP1	protein_coding	huntingtin interacting protein 1 [Source:HGNC Symbol;Acc:HGNC:4913]	7	75533298	75738962
9677	ENSG00000174028	1.316833	3.541547	14.898632	12.232527	14.19290473	37.3476575	173.3283812	141.8043815	91.66833125	-2.453178348	0.461223282	4.97E-09	1.68E-07	DOWN	NA	FAM3C2	processed_pseudogene	family with sequence similarity 3 member C2 (pseudogene) [Source:HGNC Symbol;Acc:HGNC:34501]	X	23075758	23076767
6846	ENSG00000149929	30.9254	37.040112	45.327175	52.553234	1338.188161	1698.280981	2353.304193	2668.75846	2014.632949	-0.685394657	0.132183443	2.11E-08	6.10E-07	DOWN	8479	HIRIP3	protein_coding	HIRA interacting protein 3 [Source:HGNC Symbol;Acc:HGNC:4917]	16	29992330	29996074
12572	ENSG00000206503	154.662384	168.928802	228.090607	260.673065	3672.92099	4095.793106	6269.535161	7113.853139	5288.025599	-0.762972619	0.099822759	1.97E-15	2.78E-13	DOWN	3105	HLA-A	protein_coding	major histocompatibility complex, class I, A [Source:HGNC Symbol;Acc:HGNC:4931]	6	29941260	29945884
18017	ENSG00000259781	274.859924	292.583527	368.347504	377.026764	2636.838944	2912.07985	4045.979642	4124.616777	3429.878803	-0.53622402	0.097037502	5.87E-09	1.96E-07	DOWN	NA	HMGB1P6	processed_pseudogene	high mobility group box 1 pseudogene 6 [Source:HGNC Symbol;Acc:HGNC:4998]	15	71164770	71165415
19465	ENSG00000269893	80.774406	81.73703	139.360016	130.750748	753.2377298	802.9746363	1332.152416	1278.130159	1041.623735	-0.706916043	0.1310491	6.53E-09	2.14E-07	DOWN	100093630	SNHG8	lncRNA	small nucleolar RNA host gene 8 [Source:HGNC Symbol;Acc:HGNC:33098]	4	118278709	118285316
12549	ENSG00000206450	186.439438	210.753021	380.287842	375.721344	4125.066383	4894.618003	9827.223992	9617.173154	7116.020383	-1.091410651	0.097106535	1.61E-30	1.58E-27	DOWN	3106	HLA-B	protein_coding	major histocompatibility complex, class I, B [Source:HGNC Symbol;Acc:HGNC:4932]	CHR_HSCHR6_MHC_QBL_CTG1	31259328	31347305
15005	ENSG00000232176	28.902353	21.093912	51.314987	46.470238	306.1612307	232.3854245	622.0012767	560.5999883	430.28698	-1.066414346	0.203062934	9.50E-09	3.02E-07	DOWN	NA	AL161909.1	processed_pseudogene	ribosomal protein S6 (RPS6) pseudogene	9	19200335	19201046
13895	ENSG00000225691	164.176071	149.257385	246.592606	239.090591	3673.934768	3835.396938	6459.701157	6398.213694	5091.811639	-0.759406735	0.086031465	1.00E-19	2.67E-17	DOWN	3107	HLA-C	protein_coding	major histocompatibility complex, class I, C [Source:HGNC Symbol;Acc:HGNC:4933]	CHR_HSCHR6_MHC_MCF_CTG1	31345885	31349256
10036	ENSG00000177410	171.983582	175.113495	221.528992	231.610535	2283.030104	2344.602943	3348.704325	3381.561818	2839.474798	-0.515135934	0.095705917	1.12E-08	3.46E-07	DOWN	441951	ZFAS1	lncRNA	ZNFX1 antisense RNA 1 [Source:HGNC Symbol;Acc:HGNC:33101]	20	49278178	49299600
16605	ENSG00000244560	21.965656	25.394485	41.417847	36.014912	488.6414344	559.1774276	981.5338617	916.0563046	736.3522571	-0.807803617	0.154082296	1.27E-08	3.91E-07	DOWN	NA	AC004890.2	transcribed_unprocessed_pseudogene	zinc finger protein pseudogene	7	149285281	149297312
15274	ENSG00000233904	8.500389	12.07919	15.63751	16.86887	323.3954722	408.7493627	685.3899418	719.4208955	534.238918	-0.873704885	0.182135402	1.07E-07	2.60E-06	DOWN	3133	HLA-E	protein_coding	major histocompatibility complex, class I, E [Source:HGNC Symbol;Acc:HGNC:4962]	CHR_HSCHR6_MHC_COX_CTG1	30479321	30484059
19334	ENSG00000268621	4.155889	4.327229	18.939938	15.961386	41.56493529	51.87174653	201.0609222	167.3291702	115.4566936	-1.85106271	0.360328263	1.38E-08	4.19E-07	DOWN	645553	IGFL2-AS1	lncRNA	IGFL2 antisense RNA 1 [Source:HGNC Symbol;Acc:HGNC:52559]	19	46189029	46203160
10578	ENSG00000182841	19.19982	19.991116	28.202721	30.316645	594.074441	654.6214412	1046.903423	1118.363889	853.4907984	-0.749189584	0.143493623	1.55E-08	4.69E-07	DOWN	91695	RRP7BP	transcribed_unprocessed_pseudogene	ribosomal RNA processing 7 homolog B, pseudogene [Source:HGNC Symbol;Acc:HGNC:30454]	22	42555223	42582038
8196	ENSG00000164104	509.860626	516.521057	718.037048	737.075806	12510.03174	12320.57724	18740.26458	19463.12404	15758.4994	-0.606726294	0.076128804	1.98E-16	3.34E-14	DOWN	3148	HMGB2	protein_coding	high mobility group box 2 [Source:HGNC Symbol;Acc:HGNC:5000]	4	173331376	173334432
11801	ENSG00000198157	3.859675	1.974353	5.203973	6.449835	94.28143859	62.24609584	125.7868824	176.7827956	114.7743031	-0.61434767	0.438674069	0.008306075	0.036581147	DOWN	79366	HMGN5	protein_coding	high mobility group nucleosome binding domain 5 [Source:HGNC Symbol;Acc:HGNC:8013]	X	81113699	81201913
5296	ENSG00000135486	692.958496	697.083679	1032.913208	1011.208252	31044.95155	31688.44996	45267.43049	48140.6968	39035.3822	-0.55857061	0.075227274	1.48E-14	1.68E-12	DOWN	3178	HNRNPA1	protein_coding	heterogeneous nuclear ribonucleoprotein A1 [Source:HGNC Symbol;Acc:HGNC:5031]	12	54280193	54287088
9169	ENSG00000170144	457.330322	437.471741	669.275635	698.591125	30212.63906	29448.62794	42641.75313	45438.85065	36935.4677	-0.54643896	0.075714904	7.62E-14	7.20E-12	DOWN	220988	HNRNPA3	protein_coding	heterogeneous nuclear ribonucleoprotein A3 [Source:HGNC Symbol;Acc:HGNC:24941]	2	177212563	177223958
1323	ENSG00000087076	4.011762	4.494288	7.830044	6.932188	60.82673458	73.65788007	154.5098713	127.6239434	104.1546073	-0.797876506	0.407320757	0.002438696	0.01392346	DOWN	51171	HSD17B14	protein_coding	hydroxysteroid 17-beta dehydrogenase 14 [Source:HGNC Symbol;Acc:HGNC:23238]	19	48813018	48836510
8611	ENSG00000166598	318.63739	294.891266	423.149902	419.313934	13072.67904	12507.31552	19347.40914	19339.28155	16066.67131	-0.581420389	0.076239626	3.15E-15	4.08E-13	DOWN	7184	HSP90B1	protein_coding	heat shock protein 90 beta family member 1 [Source:HGNC Symbol;Acc:HGNC:12028]	12	103930107	103953645
463	ENSG00000044574	182.007782	175.428391	248.237061	242.994553	10560.5349	10562.12503	16492.93831	16081.56223	13424.29012	-0.609438559	0.07614652	1.40E-16	2.46E-14	DOWN	3309	HSPA5	protein_coding	heat shock protein family A (Hsp70) member 5 [Source:HGNC Symbol;Acc:HGNC:5238]	9	125234853	125241343
9561	ENSG00000173110	1.747188	2.433784	3.99115	3.776388	61.84051349	89.21940403	161.4430065	152.2033695	116.1765734	-0.802064428	0.389416893	0.001989682	0.011805983	DOWN	3310	HSPA6	protein_coding	heat shock protein family A (Hsp70) member 6 [Source:HGNC Symbol;Acc:HGNC:5239]	1	161524540	161526894
3406	ENSG00000115541	355.509399	366.871948	514.07843	548.190369	4945.213521	5295.067886	8163.271532	8713.406563	6779.239875	-0.703022239	0.087195962	7.59E-17	1.44E-14	DOWN	3336	HSPE1	protein_coding	heat shock protein family E (Hsp10) member 1 [Source:HGNC Symbol;Acc:HGNC:5269]	2	197500140	197503449
6184	ENSG00000142798	9.63966	10.743093	14.061002	13.989626	1908.945687	2221.148186	3151.605195	2899.426921	2545.281497	-0.516475071	0.112050395	5.87E-07	1.17E-05	DOWN	3339	HSPG2	protein_coding	heparan sulfate proteoglycan 2 [Source:HGNC Symbol;Acc:HGNC:5273]	1	21822244	21937310
2855	ENSG00000109854	46.556332	45.193989	66.298035	61.613232	848.5329473	850.6966431	1342.056895	1323.507561	1091.198511	-0.609162051	0.126852029	1.78E-07	4.08E-06	DOWN	10553	HTATIP2	protein_coding	HIV-1 Tat interactive protein 2 [Source:HGNC Symbol;Acc:HGNC:16637]	11	20363685	20383783
6797	ENSG00000149428	93.310768	94.377319	129.586136	129.022064	5995.488471	6303.454638	9429.063939	9322.220041	7762.556772	-0.59102329	0.081746852	6.12E-14	5.87E-12	DOWN	10525	HYOU1	protein_coding	hypoxia up-regulated 1 [Source:HGNC Symbol;Acc:HGNC:16931]	11	119044188	119057227
16343	ENSG00000242028	14.778495	15.590201	17.273125	21.808825	706.6039	949.2529615	1159.814482	1323.507561	1034.794726	-0.515201674	0.161909192	0.000189963	0.00170804	DOWN	25764	HYPK	protein_coding	huntingtin interacting protein K [Source:HGNC Symbol;Acc:HGNC:18418]	15	43796142	43804427
15615	ENSG00000235823	10.301417	9.753334	17.203161	16.179741	390.3048802	383.8509243	746.7977111	699.5682821	555.1304495	-0.846467786	0.166655779	2.90E-08	8.22E-07	DOWN	90271	OLMALINC	lncRNA	oligodendrocyte maturation-associated long intergenic non-coding RNA [Source:HGNC Symbol;Acc:HGNC:28060]	10	100373099	100454043
3426	ENSG00000115738	101.712814	90.906494	43.236382	36.153934	2425.972931	2280.281977	1045.912975	1022.882272	1693.762539	1.166406041	0.111557175	9.33E-27	6.21E-24	UP	3398	ID2	protein_coding	inhibitor of DNA binding 2 [Source:HGNC Symbol;Acc:HGNC:5361]	2	8678845	8684461
5110	ENSG00000134049	25.798964	20.663908	34.387772	34.410862	1350.353508	1122.504595	2061.122065	2054.272807	1647.063244	-0.699044519	0.124145629	1.74E-09	6.55E-08	DOWN	51124	IER3IP1	protein_coding	immediate early response 3 interacting protein 1 [Source:HGNC Symbol;Acc:HGNC:18550]	18	47152834	47176364
21132	ENSG00000276879	27.915958	33.329716	43.948406	44.338215	193.6317717	240.6849039	349.6281061	350.7295036	283.6685713	-0.553739995	0.238167081	0.001944452	0.011584507	DOWN	83982	IFI27L2	protein_coding	interferon alpha inducible protein 27 like 2 [Source:HGNC Symbol;Acc:HGNC:19753]	CHR_HSCHR14_7_CTG1	94127779	94130253
1775	ENSG00000100360	14.253881	14.23058	19.238966	19.654879	563.6610737	630.7604378	1005.304611	1012.483284	803.0523517	-0.708224227	0.146274758	1.19E-07	2.87E-06	DOWN	11020	IFT27	protein_coding	intraflagellar transport 27 [Source:HGNC Symbol;Acc:HGNC:18626]	22	36758202	36776256
6102	ENSG00000141753	30.122059	35.96262	52.44347	46.851353	984.3793212	1218.986043	1962.077276	1746.084618	1477.881814	-0.708680583	0.136246681	1.84E-08	5.47E-07	DOWN	3487	IGFBP4	protein_coding	insulin like growth factor binding protein 4 [Source:HGNC Symbol;Acc:HGNC:5473]	17	40443450	40457725
4537	ENSG00000128322	26.705143	27.597883	117.329597	114.452034	325.42303	347.5407018	1656.028877	1626.968937	988.9903864	-2.270198995	0.13693529	5.40E-63	2.64E-59	DOWN	3543	IGLL1	protein_coding	immunoglobulin lambda like polypeptide 1 [Source:HGNC Symbol;Acc:HGNC:5870]	22	23573125	23580302
10443	ENSG00000181577	22.81105	25.654627	35.063686	34.326473	1108.060348	1301.980838	1954.153692	1869.927111	1558.530497	-0.628340877	0.123809009	4.24E-08	1.16E-06	DOWN	NA	C6orf223	protein_coding	chromosome 6 open reading frame 223 [Source:HGNC Symbol;Acc:HGNC:28692]	6	44000580	44007612
7906	ENSG00000162729	19.661667	20.091898	27.073246	27.544868	677.2043116	670.1829652	1022.142225	1087.166925	864.1741068	-0.596988072	0.139823942	2.18E-06	3.76E-05	DOWN	93185	IGSF8	protein_coding	immunoglobulin superfamily member 8 [Source:HGNC Symbol;Acc:HGNC:17813]	1	160091340	160098943
10063	ENSG00000177663	42.584583	44.300575	21.910112	21.656898	5071.935885	5544.052269	3025.818312	3031.777677	4168.396036	0.79087295	0.092713502	1.31E-18	3.05E-16	UP	23765	IL17RA	protein_coding	interleukin 17 receptor A [Source:HGNC Symbol;Acc:HGNC:5985]	22	17084954	17115694
4284	ENSG00000125538	4.593539	3.869549	6.587603	6.814113	103.4054488	90.25683896	179.2710686	176.7827956	137.429038	-0.649090303	0.342495043	0.003682695	0.019421942	DOWN	3553	IL1B	protein_coding	interleukin 1 beta [Source:HGNC Symbol;Acc:HGNC:5992]	2	112829751	112836816
2951	ENSG00000110944	2.972134	2.249953	5.262054	5.174353	35.48226184	36.31022257	80.22627931	80.35581619	58.09364498	-0.62310431	0.662739307	0.011091469	0.045777686	DOWN	51561	IL23A	protein_coding	interleukin 23 subunit alpha [Source:HGNC Symbol;Acc:HGNC:15488]	12	56334174	56340410
17692	ENSG00000257704	8.147347	9.486392	15.795326	11.995541	152.0668364	183.6259827	337.7427314	255.2478867	232.1708593	-0.659396457	0.277241535	0.001281347	0.00824205	DOWN	255783	INAFM1	protein_coding	InaF motif containing 1 [Source:HGNC Symbol;Acc:HGNC:27406]	19	47274885	47275723
3365	ENSG00000115274	14.57778	16.165808	24.730986	30.41263	263.5825165	310.1930442	513.0520085	617.3217409	426.0373275	-0.903987996	0.200757859	4.63E-07	9.55E-06	DOWN	83444	INO80B	protein_coding	INO80 complex subunit B [Source:HGNC Symbol;Acc:HGNC:13324]	2	74455087	74457944
10047	ENSG00000177508	49.010433	53.033009	80.465462	63.546589	1871.435867	2098.730865	3517.080467	2762.349352	2562.399138	-0.620512355	0.127713676	1.29E-07	3.07E-06	DOWN	79191	IRX3	protein_coding	iroquois homeobox 3 [Source:HGNC Symbol;Acc:HGNC:14360]	16	54283304	54286787
8482	ENSG00000165898	12.562982	13.528049	17.911005	18.591276	475.4623086	485.5195475	734.9123364	721.3116206	604.3014533	-0.529992624	0.160129078	0.000111424	0.001094526	DOWN	122961	ISCA2	protein_coding	iron-sulfur cluster assembly 2 [Source:HGNC Symbol;Acc:HGNC:19857]	14	74493756	74497106
11193	ENSG00000187608	24.684923	24.030413	30.601046	37.285942	284.8718736	264.5459073	399.1505008	450.9379332	349.8765537	-0.516828041	0.210528172	0.001603344	0.009915026	DOWN	9636	ISG15	protein_coding	ISG15 ubiquitin like modifier [Source:HGNC Symbol;Acc:HGNC:4053]	1	1001138	1014540
656	ENSG00000063241	95.046669	108.966484	147.485031	129.139862	1544.999058	1820.698303	2816.833807	2478.740589	2165.317939	-0.61734552	0.120982865	3.77E-08	1.04E-06	DOWN	79763	ISOC2	protein_coding	isochorismatase domain containing 2 [Source:HGNC Symbol;Acc:HGNC:26278]	19	55452985	55462343
8743	ENSG00000167476	5.291136	6.994256	15.860341	15.759702	67.92318694	91.29427389	227.8030153	226.8870104	153.4768716	-1.390689654	0.312687414	4.47E-07	9.26E-06	DOWN	126306	JSRP1	protein_coding	junctional sarcoplasmic reticulum protein 1 [Source:HGNC Symbol;Acc:HGNC:24963]	19	2252252	2269759
2665	ENSG00000107821	23.107979	30.584646	37.239162	35.795387	464.3107406	634.9101775	870.6036977	812.0664248	695.4727602	-0.531051381	0.179515993	0.00036903	0.00293781	DOWN	81621	KAZALD1	protein_coding	Kazal type serine peptidase inhibitor domain 1 [Source:HGNC Symbol;Acc:HGNC:25460]	10	101061989	101068131
348	ENSG00000026559	1.000654	1.00939	2.47947	2.248864	26.35825165	35.27278764	92.11165403	71.8475533	56.39756165	-0.9856529	0.598424336	0.003263243	0.017661039	DOWN	3755	KCNG1	protein_coding	potassium voltage-gated channel modifier subfamily G member 1 [Source:HGNC Symbol;Acc:HGNC:6248]	20	51003656	51023107
11424	ENSG00000196123	13.389314	16.650415	20.681541	19.130575	553.5232846	702.343448	960.734456	951.9800812	792.1453175	-0.540307994	0.160534995	9.44E-05	0.000955214	DOWN	653319	KIAA0895L	protein_coding	KIAA0895 like [Source:HGNC Symbol;Acc:HGNC:34408]	16	67175599	67184040
3986	ENSG00000122203	15.955282	14.590117	22.016138	20.268194	555.5508425	562.2897324	925.0783318	934.0181929	744.2342749	-0.683989121	0.146669815	2.95E-07	6.38E-06	DOWN	57179	KIAA1191	protein_coding	KIAA1191 [Source:HGNC Symbol;Acc:HGNC:29209]	5	176346062	176361807
5989	ENSG00000140859	1.621571	1.311198	3.915604	2.242135	45.62005093	51.87174653	126.7773303	90.75480417	78.75598298	-0.790646415	0.503837155	0.00463501	0.023260823	DOWN	3801	KIFC3	protein_coding	kinesin family member C3 [Source:HGNC Symbol;Acc:HGNC:6326]	16	57758217	57863053
4388	ENSG00000126259	8.98205	11.587022	13.801153	15.76051	383.2084278	513.5302906	687.3708376	773.3065605	589.3540291	-0.620020916	0.188242224	9.55E-05	0.000964366	DOWN	84063	KIRREL2	protein_coding	kirre like nephrin family adhesion molecule 2 [Source:HGNC Symbol;Acc:HGNC:18816]	19	35855861	35867136
3510	ENSG00000116586	74.718628	96.059265	135.110199	153.403763	730.9345938	978.3011396	1484.681391	1708.270116	1225.54681	-0.854148745	0.15439432	2.38E-09	8.68E-08	DOWN	28956	LAMTOR2	protein_coding	late endosomal/lysosomal adaptor, MAPK and MTOR activator 2 [Source:HGNC Symbol;Acc:HGNC:29796]	1	156054782	156058506
11265	ENSG00000188186	116.893501	147.880096	209.610336	233.106827	1061.426518	1379.788458	2160.166854	2398.384773	1749.941651	-0.86397244	0.13695976	2.20E-11	1.20E-09	DOWN	389541	LAMTOR4	protein_coding	late endosomal/lysosomal adaptor, MAPK and MTOR activator 4 [Source:HGNC Symbol;Acc:HGNC:33772]	7	100148907	100155944
12297	ENSG00000204387	34.055939	32.820137	50.331894	53.073162	475.4623086	480.3323729	822.071751	850.8262891	657.1731804	-0.755909245	0.154508782	8.46E-08	2.11E-06	DOWN	50854	SNHG32	lncRNA	small nucleolar RNA host gene 32 [Source:HGNC Symbol;Acc:HGNC:19078]	6	31834608	31839766
1316	ENSG00000086730	138.581406	131.207916	196.134277	226.220108	4318.698155	4621.772616	7714.598637	8485.57419	6285.160899	-0.840639832	0.090737211	1.65E-21	5.63E-19	DOWN	7462	LAT2	protein_coding	linker for activation of T cells family member 2 [Source:HGNC Symbol;Acc:HGNC:12749]	7	74199652	74229834
10233	ENSG00000179241	4.667833	5.062513	7.438181	7.227985	256.4860641	291.5192155	473.4340927	459.4461961	370.2213921	-0.675401296	0.203387031	7.75E-05	0.000808699	DOWN	143458	LDLRAD3	protein_coding	low density lipoprotein receptor class A domain containing 3 [Source:HGNC Symbol;Acc:HGNC:27046]	11	35943981	36232136
21070	ENSG00000276681	66.665634	69.280991	97.663734	87.735054	3537.074616	4303.280092	6565.679081	5638.142209	5011.043999	-0.605303827	0.114140543	1.33E-08	4.06E-07	DOWN	114823	LENG8	protein_coding	leukocyte receptor cluster member 8 [Source:HGNC Symbol;Acc:HGNC:15500]	CHR_HSCHR19_4_CTG3_1	54456812	54469943
2678	ENSG00000107902	9.232774	7.880397	11.930647	12.260417	171.3286357	173.2516334	312.9815341	319.5325397	244.2735857	-0.756712753	0.24389616	0.000138111	0.001315243	DOWN	64077	LHPP	protein_coding	phospholysine phosphohistidine inorganic pyrophosphate phosphatase [Source:HGNC Symbol;Acc:HGNC:30042]	10	124461823	124617888
8397	ENSG00000165383	1.461063	1.565863	3.494302	2.956275	35.48226184	40.45996229	97.06389349	82.24654128	63.81316472	-0.822531922	0.562807835	0.00507125	0.025010291	DOWN	474354	LRRC18	protein_coding	leucine rich repeat containing 18 [Source:HGNC Symbol;Acc:HGNC:23199]	10	48909483	48914232
196	ENSG00000010626	2.905284	3.541046	5.380436	7.118779	62.8542924	84.03222938	127.7677782	170.1652578	111.2048894	-0.733611767	0.413722827	0.003777809	0.019774129	DOWN	10233	LRRC23	protein_coding	leucine rich repeat containing 23 [Source:HGNC Symbol;Acc:HGNC:19138]	12	6873569	6914241
4704	ENSG00000130332	229.559586	278.445526	460.058685	460.674011	1905.90435	2361.201902	4261.897283	4218.207669	3186.802801	-0.96727982	0.113221008	9.58E-19	2.26E-16	DOWN	51690	LSM7	protein_coding	LSM7 homolog, U6 small nuclear RNA and mRNA degradation associated [Source:HGNC Symbol;Acc:HGNC:20470]	19	2321520	2328611
7652	ENSG00000160285	92.494354	96.579353	94.220772	111.743698	4021.660934	4793.986814	6258.640234	6780.140161	5463.607036	-0.534173893	0.103694046	3.33E-08	9.30E-07	DOWN	4047	LSS	protein_coding	lanosterol synthase [Source:HGNC Symbol;Acc:HGNC:6708]	21	46188141	46228824
15629	ENSG00000235915	8.749763	12.303002	14.742871	17.427338	124.6948059	143.1660204	184.2233081	270.3736874	180.6144554	-0.528652864	0.326835772	0.008315807	0.036594761	DOWN	7940	LST1	protein_coding	leukocyte specific transcript 1 [Source:HGNC Symbol;Acc:HGNC:14189]	CHR_HSCHR6_MHC_APD_CTG1	31653110	31655895
130	ENSG00000007392	40.551674	41.5798	52.339638	51.361767	1212.479576	1317.542362	1916.516673	1855.746673	1575.571321	-0.540480168	0.115527111	3.93E-07	8.24E-06	DOWN	55692	LUC7L	protein_coding	LUC7 like [Source:HGNC Symbol;Acc:HGNC:6723]	16	188969	229463
10608	ENSG00000183060	6.297098	6.059235	8.682345	9.103485	249.3896118	256.2464279	395.1887092	391.380093	323.0512105	-0.522140983	0.21346038	0.001605585	0.009923536	DOWN	145748	LYSMD4	protein_coding	LysM domain containing 4 [Source:HGNC Symbol;Acc:HGNC:26571]	15	99715697	99733561
5055	ENSG00000133315	87.902763	99.475632	133.185898	108.821732	1400.028674	1649.52154	2457.301222	2012.676855	1879.882073	-0.502524133	0.132752449	2.18E-05	0.000272957	DOWN	28992	MACROD1	protein_coding	mono-ADP ribosylhydrolase 1 [Source:HGNC Symbol;Acc:HGNC:29598]	11	63998558	64166113
7850	ENSG00000162385	126.715378	121.588303	163.932251	175.723114	1316.898804	1314.430057	1928.402047	2100.595571	1665.08162	-0.581228127	0.113724975	3.96E-08	1.09E-06	DOWN	4116	MAGOH	protein_coding	mago homolog, exon junction complex subunit [Source:HGNC Symbol;Acc:HGNC:6815]	1	53226900	53238518
5937	ENSG00000140400	103.208847	119.125732	157.374588	163.872513	3348.511738	3982.712699	6250.716651	6504.094299	5021.508847	-0.776427579	0.101749197	2.09E-15	2.86E-13	DOWN	4123	MAN2C1	protein_coding	mannosidase alpha class 2C member 1 [Source:HGNC Symbol;Acc:HGNC:6827]	15	75355207	75368612
6444	ENSG00000145050	63.138519	59.495026	97.693878	107.921608	1076.633202	1096.568722	1911.564433	2047.655269	1533.105406	-0.838192487	0.115326449	3.01E-14	3.14E-12	DOWN	7873	MANF	protein_coding	mesencephalic astrocyte derived neurotrophic factor [Source:HGNC Symbol;Acc:HGNC:15461]	3	51385291	51389397
3548	ENSG00000116871	44.289413	55.4743	66.711555	64.035179	2124.880595	2725.341563	3672.580786	3434.50212	2989.326266	-0.507878379	0.122431217	4.52E-06	7.19E-05	DOWN	55700	MAP7D1	protein_coding	MAP7 domain containing 1 [Source:HGNC Symbol;Acc:HGNC:25514]	1	36155579	36180849
289	ENSG00000019169	2.362235	3.561754	5.627835	7.543624	57.78539785	82.99479445	169.3665897	222.1601977	133.0767449	-1.315729222	0.353692283	9.76E-06	0.000139228	DOWN	8685	MARCO	protein_coding	macrophage receptor with collagenous structure [Source:HGNC Symbol;Acc:HGNC:6895]	2	118942166	118994660
21166	ENSG00000277025	6.365488	5.216228	9.192819	8.120193	246.348275	209.561856	406.083636	355.4563163	304.3625208	-0.618922725	0.230035905	0.000629343	0.004575228	DOWN	79143	MBOAT7	protein_coding	membrane bound O-acyltransferase domain containing 7 [Source:HGNC Symbol;Acc:HGNC:15505]	CHR_HSCHR19LRC_LRC_J_CTG3_1	54173854	54190480
8598	ENSG00000166508	337.634125	371.024536	470.03656	469.604797	13176.08449	15317.72675	21347.12343	20820.66466	17665.39983	-0.543098983	0.089481868	1.73E-10	7.99E-09	DOWN	4176	MCM7	protein_coding	minichromosome maintenance complex component 7 [Source:HGNC Symbol;Acc:HGNC:6950]	7	100092728	100101940
7328	ENSG00000156603	13.713613	12.701028	22.974079	18.547203	234.1829281	210.5992909	427.8734897	359.2377665	307.9733688	-0.713289259	0.227852063	0.000136023	0.001298731	DOWN	219541	MED19	protein_coding	mediator complex subunit 19 [Source:HGNC Symbol;Acc:HGNC:29600]	11	57703714	57712323
8155	ENSG00000163975	10.060883	10.880948	17.975983	15.213957	501.8205603	561.2522975	959.7440081	779.9240983	700.685241	-0.643625428	0.16807017	1.25E-05	0.00017121	DOWN	4241	MELTF	protein_coding	melanotransferrin [Source:HGNC Symbol;Acc:HGNC:7037]	3	196988621	197029817
9531	ENSG00000172878	36.94519	32.265469	46.750362	47.157677	1188.148882	1206.536824	1863.032486	1836.839422	1523.639404	-0.594632745	0.113426396	1.89E-08	5.57E-07	DOWN	254042	METAP1D	protein_coding	methionyl aminopeptidase type 1D, mitochondrial [Source:HGNC Symbol;Acc:HGNC:32583]	2	171999943	172082430
17386	ENSG00000254726	5.598369	5.523636	7.057147	7.499253	506.8894548	504.1933763	722.0365138	777.0880107	627.5518389	-0.501754675	0.159108386	0.000230019	0.002006638	DOWN	92312	MEX3A	protein_coding	mex-3 RNA binding family member A [Source:HGNC Symbol;Acc:HGNC:33482]	1	156072013	156082465
5960	ENSG00000140545	41.740074	43.342354	62.366432	51.236382	990.4619947	1019.798537	1602.544691	1468.14803	1270.238313	-0.571082414	0.123969611	5.05E-07	1.02E-05	DOWN	4240	MFGE8	protein_coding	milk fat globule EGF and factor V/VIII domain containing [Source:HGNC Symbol;Acc:HGNC:7036]	15	88898683	88913381
9766	ENSG00000174917	41.428413	56.944759	76.859634	82.604965	532.2339275	756.2900644	1118.215671	1215.736231	905.6189734	-0.796535635	0.171849853	2.82E-07	6.13E-06	DOWN	125988	MICOS13	protein_coding	mitochondrial contact site and cristae organizing system subunit 13 [Source:HGNC Symbol;Acc:HGNC:33702]	19	5678421	5680516
6100	ENSG00000141741	19.751448	22.285526	28.320404	27.970438	286.8994314	344.428397	512.0615606	537.9112872	420.325169	-0.645003731	0.196833739	9.60E-05	0.000969347	DOWN	84299	MIEN1	protein_coding	migration and invasion enhancer 1 [Source:HGNC Symbol;Acc:HGNC:28230]	17	39728496	39730532
1431	ENSG00000089693	78.732353	80.008835	110.088432	109.223251	2178.610877	2312.44246	3572.545549	3538.492	2900.522722	-0.639896272	0.096830904	4.38E-12	2.83E-10	DOWN	8079	MLF2	protein_coding	myeloid leukemia factor 2 [Source:HGNC Symbol;Acc:HGNC:7126]	12	6747996	6767475
5836	ENSG00000139428	24.866245	23.954906	48.723064	52.042053	854.6156208	937.8411773	1579.764389	1659.111264	1257.833113	-0.821449557	0.124799892	3.85E-12	2.51E-10	DOWN	326625	MMAB	protein_coding	metabolism of cobalamin associated B [Source:HGNC Symbol;Acc:HGNC:19331]	12	109553715	109573580
2525	ENSG00000106133	22.465851	21.448242	34.471592	30.290688	534.2614854	564.3646022	994.4096843	875.4057152	742.1103718	-0.714240608	0.153437038	2.92E-07	6.32E-06	DOWN	260294	NSUN5P2	transcribed_unprocessed_pseudogene	NSUN5 pseudogene 2 [Source:HGNC Symbol;Acc:HGNC:16609]	7	72947581	72954790
1889	ENSG00000100985	1.30082	1.629993	3.529464	3.405413	45.62005093	59.13379104	140.6436008	135.1868437	95.14607162	-1.180844389	0.402659826	0.000154756	0.001447414	DOWN	4318	MMP9	protein_coding	matrix metallopeptidase 9 [Source:HGNC Symbol;Acc:HGNC:7176]	20	46008908	46016561
296	ENSG00000020426	4.832544	4.478808	6.64758	6.009526	142.9428263	154.5778047	240.6788379	253.3571616	197.8891576	-0.555737256	0.277613096	0.003926644	0.020375919	DOWN	4331	MNAT1	protein_coding	MNAT1 component of CDK activating kinase [Source:HGNC Symbol;Acc:HGNC:7181]	14	60734742	60969965
3920	ENSG00000121211	49.760979	45.06469	63.836906	64.867867	712.6865735	667.0706604	1030.065808	1042.734885	863.1394819	-0.535033757	0.139891248	1.71E-05	0.000222891	DOWN	84057	MND1	protein_coding	meiotic nuclear divisions 1 [Source:HGNC Symbol;Acc:HGNC:24839]	4	153344649	153415118
3366	ENSG00000115275	49.534248	51.684349	67.318314	65.296997	2063.040081	2186.912834	3207.070277	3001.526075	2614.637317	-0.518285995	0.101420772	4.73E-08	1.26E-06	DOWN	7841	MOGS	protein_coding	mannosyl-oligosaccharide glucosidase [Source:HGNC Symbol;Acc:HGNC:24862]	2	74461057	74465410
7458	ENSG00000158186	24.647875	29.993877	27.883625	35.486275	825.2160324	910.8678691	1323.238385	1251.660007	1077.745573	-0.5214704	0.132200563	1.10E-05	0.000153768	DOWN	22808	MRAS	protein_coding	muscle RAS oncogene homolog [Source:HGNC Symbol;Acc:HGNC:7227]	3	138347648	138405534
204	ENSG00000011028	78.299118	85.602943	110.074104	103.735085	6703.10615	7602.323171	10816.68144	10071.89254	8798.500824	-0.522814121	0.091845264	1.86E-09	6.94E-08	DOWN	9902	MRC2	protein_coding	mannose receptor C type 2 [Source:HGNC Symbol;Acc:HGNC:16875]	17	62627670	62693597
10208	ENSG00000179010	247.731094	263.077057	331.605682	341.395782	7041.708306	7146.889237	10332.35242	10200.46184	8680.352951	-0.515593249	0.079078827	1.08E-11	6.20E-10	DOWN	93621	MRFAP1	protein_coding	Morf4 family associated protein 1 [Source:HGNC Symbol;Acc:HGNC:24549]	4	6640091	6642745
21559	ENSG00000278619	5.609667	7.805079	9.817602	9.37128	154.0943943	223.0485101	310.0101904	294.9531135	245.5265521	-0.501383217	0.273350078	0.006499465	0.030384739	DOWN	79922	MRM1	protein_coding	mitochondrial rRNA methyltransferase 1 [Source:HGNC Symbol;Acc:HGNC:26202]	17	36601583	36608964
13047	ENSG00000214026	114.796082	103.018669	149.151306	138.297775	1194.231556	1137.028684	1816.481435	1673.291702	1455.258344	-0.543954428	0.119036949	6.52E-07	1.30E-05	DOWN	6150	MRPL23	protein_coding	mitochondrial ribosomal protein L23 [Source:HGNC Symbol;Acc:HGNC:10322]	11	1947278	1984522
6231	ENSG00000143314	94.443588	103.838806	148.301926	161.505646	1202.341787	1372.526413	2186.908947	2372.859984	1783.659283	-0.794870479	0.118223673	1.52E-12	1.07E-10	DOWN	79590	MRPL24	protein_coding	mitochondrial ribosomal protein L24 [Source:HGNC Symbol;Acc:HGNC:14037]	1	156737303	156741590
15142	ENSG00000233016	52.011967	66.294075	83.128189	87.706345	919.497471	1102.793331	1570.850358	1614.679224	1301.955096	-0.612358418	0.131996021	3.90E-07	8.20E-06	DOWN	84973	SNHG7	lncRNA	small nucleolar RNA host gene 7 [Source:HGNC Symbol;Acc:HGNC:28254]	9	136721366	136728184
2776	ENSG00000108826	40.504807	49.83427	62.601437	64.830788	566.7024105	661.8834857	932.0114671	967.1058819	781.9258113	-0.568318959	0.152054674	2.11E-05	0.000266074	DOWN	51264	MRPL27	protein_coding	mitochondrial ribosomal protein L27 [Source:HGNC Symbol;Acc:HGNC:14483]	17	50367857	50373207
16448	ENSG00000243147	54.834484	66.715263	102.18058	113.807289	422.7458053	555.0276879	890.4126556	979.395595	711.8954359	-0.879986519	0.17153798	2.19E-08	6.32E-07	DOWN	9553	MRPL33	protein_coding	mitochondrial ribosomal protein L33 [Source:HGNC Symbol;Acc:HGNC:14487]	2	27771717	27988087
10499	ENSG00000182154	32.512512	36.415257	51.057304	42.769829	609.2811247	708.5680576	1095.435369	914.1655795	831.8625328	-0.543502651	0.158789775	7.67E-05	0.00080226	DOWN	64975	MRPL41	protein_coding	mitochondrial ribosomal protein L41 [Source:HGNC Symbol;Acc:HGNC:14492]	9	137551879	137552555
9847	ENSG00000175581	24.772369	23.377605	36.401325	36.196007	453.1591726	429.4980613	658.6478487	693.8961069	558.8002974	-0.543512462	0.16716173	0.000137678	0.001311966	DOWN	51642	MRPL48	protein_coding	mitochondrial ribosomal protein L48 [Source:HGNC Symbol;Acc:HGNC:16653]	11	73787872	73865133
9490	ENSG00000172590	57.684521	64.076645	85.10614	86.345871	915.4423554	1042.622105	1523.308859	1516.36152	1249.43371	-0.593275824	0.127468431	3.79E-07	8.01E-06	DOWN	122704	MRPL52	protein_coding	mitochondrial ribosomal protein L52 [Source:HGNC Symbol;Acc:HGNC:16655]	14	22829879	22835037
10677	ENSG00000183617	38.738468	46.8526	62.767887	60.958282	359.8915129	452.3216297	668.5523276	646.6279797	531.8483625	-0.615128506	0.183298437	7.84E-05	0.000814982	DOWN	116541	MRPL54	protein_coding	mitochondrial ribosomal protein L54 [Source:HGNC Symbol;Acc:HGNC:16685]	19	3762682	3768575
8826	ENSG00000167862	44.962528	44.005577	69.05188	67.20517	586.9779887	570.5892118	1031.056256	997.3574833	796.495235	-0.764819768	0.1432083	7.96E-09	2.57E-07	DOWN	3396	MRPL58	protein_coding	mitochondrial ribosomal protein L58 [Source:HGNC Symbol;Acc:HGNC:5359]	17	75012670	75021261
18982	ENSG00000266472	23.910526	26.50745	37.52758	39.695251	512.9721283	578.8886913	896.355343	925.50993	728.4315231	-0.685112635	0.152747669	6.86E-07	1.36E-05	DOWN	54460	MRPS21	protein_coding	mitochondrial ribosomal protein S21 [Source:HGNC Symbol;Acc:HGNC:14046]	1	150293861	150308979
6660	ENSG00000147586	42.863102	42.582584	64.859077	57.319733	501.8205603	510.4179859	839.8998131	749.6724969	650.452714	-0.587198465	0.159642443	2.60E-05	0.000319279	DOWN	28957	MRPS28	protein_coding	mitochondrial ribosomal protein S28 [Source:HGNC Symbol;Acc:HGNC:14513]	8	79918717	80030289
1450	ENSG00000090263	33.03368	40.65377	59.86903	54.523781	373.0706387	466.8457188	758.6830859	683.4971189	570.5241406	-0.708106113	0.180350995	7.44E-06	0.000110418	DOWN	51650	MRPS33	protein_coding	mitochondrial ribosomal protein S33 [Source:HGNC Symbol;Acc:HGNC:16634]	7	141002610	141015228
15563	ENSG00000235569	14.953897	12.289292	19.379385	18.617056	304.1336729	268.695647	498.1952901	483.0802597	388.5262174	-0.688970373	0.198620601	4.48E-05	0.000507317	DOWN	4439	MSH5	protein_coding	mutS homolog 5 [Source:HGNC Symbol;Acc:HGNC:7328]	CHR_HSCHR6_MHC_QBL_CTG1	31730217	31751987
11841	ENSG00000198417	25.567892	33.307541	38.294659	49.947632	263.5825165	358.952486	462.5391659	594.6330398	419.9268021	-0.651093575	0.225623512	0.000330127	0.002689466	DOWN	4494	MT1F	protein_coding	metallothionein 1F [Source:HGNC Symbol;Acc:HGNC:7398]	16	56657731	56660698
11164	ENSG00000187193	67.254868	82.231476	112.029289	151.930054	464.3107406	586.1507358	894.3744472	1198.719705	785.8889072	-0.934574081	0.181691192	1.87E-08	5.51E-07	DOWN	4501	MT1X	protein_coding	metallothionein 1X [Source:HGNC Symbol;Acc:HGNC:7405]	16	56682470	56684196
11903	ENSG00000198727	3102.329834	2948.344727	1553.908569	1563.239258	52555.31245	51824.02452	30142.30072	30205.27863	41181.72908	0.780570344	0.071629042	1.36E-28	1.17E-25	UP	4519	MT-CYB	protein_coding	mitochondrially encoded cytochrome b [Source:HGNC Symbol;Acc:HGNC:7427]	MT	14747	15887
8747	ENSG00000167508	91.032974	103.903381	150.201355	153.175186	1929.221265	2385.062905	3453.691802	3496.896048	2816.218005	-0.655813488	0.115716982	1.53E-09	5.82E-08	DOWN	4597	MVD	protein_coding	mevalonate diphosphate decarboxylase [Source:HGNC Symbol;Acc:HGNC:7529]	16	88651935	88663161
7879	ENSG00000162576	10.608366	12.560506	12.753414	11.170749	249.3896118	321.6048285	502.1570816	433.9214074	376.7682323	-0.60093778	0.218770167	0.000560179	0.004165391	DOWN	54587	MXRA8	protein_coding	matrix remodeling associated 8 [Source:HGNC Symbol;Acc:HGNC:7542]	1	1352689	1361777
991	ENSG00000074842	247.746185	271.549591	339.967438	378.872406	3740.844176	4257.632955	5876.327348	6525.837637	5100.160529	-0.607264339	0.100236522	1.63E-10	7.67E-09	DOWN	56005	MYDGF	protein_coding	myeloid derived growth factor [Source:HGNC Symbol;Acc:HGNC:16948]	19	4641374	4670362
13200	ENSG00000215375	23.331015	31.798666	41.187702	49.327011	574.8126417	662.9209207	1073.645516	892.422241	800.9503298	-0.603921033	0.160422177	1.77E-05	0.000229791	DOWN	4636	MYL5	protein_coding	myosin light chain 5 [Source:HGNC Symbol;Acc:HGNC:7586]	4	673580	682033
1536	ENSG00000092841	464.390381	491.465637	623.080139	753.887146	5454.130534	5843.870964	7865.146716	9086.824767	7062.493245	-0.560737916	0.096167826	7.32E-10	2.92E-08	DOWN	4637	MYL6	protein_coding	myosin light chain 6 [Source:HGNC Symbol;Acc:HGNC:7587]	12	56158346	56163496
19008	ENSG00000266714	26.206245	24.389688	32.083355	34.710297	1184.093766	1287.456749	1731.302917	1938.938577	1535.448002	-0.530630842	0.121654452	1.77E-06	3.14E-05	DOWN	80022	MYO15B	protein_coding	myosin XVB [Source:HGNC Symbol;Acc:HGNC:14083]	17	75588058	75626849
6987	ENSG00000152082	249.765259	314.59491	380.793884	347.747803	3271.464541	4134.178198	5724.78882	5187.204276	4579.408959	-0.522471899	0.116001559	9.46E-07	1.80E-05	DOWN	80097	MZT2B	protein_coding	mitotic spindle organizing protein 2B [Source:HGNC Symbol;Acc:HGNC:25886]	2	130181737	130190729
10599	ENSG00000183011	76.389481	81.253128	138.90831	135.867981	822.1746957	953.4027012	1685.742313	1605.225599	1266.636327	-0.856819561	0.129188663	2.62E-12	1.76E-10	DOWN	84316	NAA38	protein_coding	N-alpha-acetyltransferase 38, NatC auxiliary subunit [Source:HGNC Symbol;Acc:HGNC:28212]	17	7856685	7885238
7716	ENSG00000160877	24.75445	26.384644	43.126682	43.533661	1533.84749	1796.8373	3057.512645	3106.461318	2373.664688	-0.86344942	0.11098081	5.86E-16	9.34E-14	DOWN	112939	NACC1	protein_coding	nucleus accumbens associated 1 [Source:HGNC Symbol;Acc:HGNC:20967]	19	13116862	13141147
19561	ENSG00000270170	29.062019	34.078617	49.202354	38.284374	396.3875537	482.4072427	768.5875648	595.5784024	560.7401909	-0.536266681	0.194070878	0.000622202	0.004545859	DOWN	152217	NCBP2AS2	protein_coding	NCBP2 antisense 2 (head to head) [Source:HGNC Symbol;Acc:HGNC:25121]	3	196942674	196943543
17861	ENSG00000259080	0.501351	0.897802	3.195349	3.664139	13.17912582	24.89843833	95.08299771	108.7166925	60.46931359	-2.19992031	0.523312097	1.19E-06	2.22E-05	DOWN	NA	AC074091.2	lncRNA	novel transcript	2	27583046	27635174
4259	ENSG00000125356	75.437294	94.500771	153.560028	152.267456	858.6707364	1115.24255	2000.704743	1975.807716	1487.606436	-0.976420136	0.137373896	8.40E-14	7.79E-12	DOWN	4694	NDUFA1	protein_coding	NADH:ubiquinone oxidoreductase subunit A1 [Source:HGNC Symbol;Acc:HGNC:7683]	X	119871832	119876662
21486	ENSG00000278365	1.255548	1.457273	54.496513	38.461201	7.096452367	8.299479445	327.8382525	230.6684606	143.4756612	-5.093160467	0.47852731	3.26E-27	2.39E-24	DOWN	4696	NDUFA3	protein_coding	NADH:ubiquinone oxidoreductase subunit A3 [Source:HGNC Symbol;Acc:HGNC:7686]	CHR_HSCHR19LRC_LRC_S_CTG3_1	54102906	54107026
3745	ENSG00000119421	89.259132	88.996536	115.479607	115.821693	1119.211916	1157.777383	1657.019325	1656.275176	1397.57095	-0.503271952	0.116816247	2.46E-06	4.17E-05	DOWN	4702	NDUFA8	protein_coding	NADH:ubiquinone oxidoreductase subunit A8 [Source:HGNC Symbol;Acc:HGNC:7692]	9	122144058	122159779
8218	ENSG00000164182	51.434799	55.897152	70.366508	76.965874	540.3441588	607.9368693	835.9380215	916.0563046	725.0688386	-0.546677786	0.15557942	5.37E-05	0.000591262	DOWN	91942	NDUFAF2	protein_coding	NADH:ubiquinone oxidoreductase complex assembly factor 2 [Source:HGNC Symbol;Acc:HGNC:28086]	5	60945205	61153026
10684	ENSG00000183648	30.06595	36.130009	80.611824	73.403152	302.1061151	297.7438251	747.788159	719.4208955	516.7647487	-1.24746325	0.170610626	1.62E-14	1.82E-12	DOWN	4707	NDUFB1	protein_coding	NADH:ubiquinone oxidoreductase subunit B1 [Source:HGNC Symbol;Acc:HGNC:7695]	14	92116122	92121917
3715	ENSG00000119013	84.0411	76.955254	104.077858	112.684052	935.7179336	869.3704718	1321.257489	1397.245839	1130.897933	-0.546065408	0.128544973	2.72E-06	4.55E-05	DOWN	4709	NDUFB3	protein_coding	NADH:ubiquinone oxidoreductase subunit B3 [Source:HGNC Symbol;Acc:HGNC:7698]	2	201071433	201085750
1640	ENSG00000099795	110.632256	132.6763	165.349579	172.299454	872.8636412	1086.194372	1493.595422	1550.394571	1250.762002	-0.586480831	0.138563826	2.61E-06	4.38E-05	DOWN	4713	NDUFB7	protein_coding	NADH:ubiquinone oxidoreductase subunit B7 [Source:HGNC Symbol;Acc:HGNC:7702]	19	14566078	14572066
8518	ENSG00000166136	255.843796	277.458649	383.922821	378.024078	2706.789689	3000.261819	4432.25432	4327.869724	3616.793888	-0.594107037	0.096641335	9.69E-11	4.71E-09	DOWN	4714	NDUFB8	protein_coding	NADH:ubiquinone oxidoreductase subunit B8 [Source:HGNC Symbol;Acc:HGNC:7703]	10	100523740	100530000
2821	ENSG00000109390	59.440197	62.547337	76.991783	76.528496	650.84606	798.8248966	1161.795378	1053.133873	916.150052	-0.551183223	0.152334171	3.59E-05	0.000421608	DOWN	4717	NDUFC1	protein_coding	NADH:ubiquinone oxidoreductase subunit C1 [Source:HGNC Symbol;Acc:HGNC:7705]	4	139266880	139302551
7512	ENSG00000158864	81.545975	73.57032	171.576263	166.957687	2107.646353	1964.901759	5712.903445	5484.993477	3817.611259	-1.44764178	0.093281313	1.56E-55	3.80E-52	DOWN	4720	NDUFS2	protein_coding	NADH:ubiquinone oxidoreductase core subunit S2 [Source:HGNC Symbol;Acc:HGNC:7708]	1	161197104	161214395
6481	ENSG00000145494	58.31945	84.760506	103.523018	94.640709	928.6214812	1387.050502	1873.927413	1712.051566	1475.412741	-0.561331003	0.165507511	8.00E-05	0.000829697	DOWN	4726	NDUFS6	protein_coding	NADH:ubiquinone oxidoreductase subunit S6 [Source:HGNC Symbol;Acc:HGNC:7713]	5	1801407	1816048
9703	ENSG00000174353	44.632744	37.773422	50.980717	61.067959	1191.190219	1060.258499	1587.687972	1855.746673	1423.720841	-0.568105376	0.131095632	1.78E-06	3.16E-05	DOWN	378108	STAG3L3	transcribed_unprocessed_pseudogene	stromal antigen 3-like 3 (pseudogene) [Source:HGNC Symbol;Acc:HGNC:33845]	7	72969696	73005922
13067	ENSG00000214182	5.862166	7.977473	22.455507	12.724055	83.12987059	109.9681026	312.9815341	211.7612097	179.4601793	-1.309604926	0.316802173	1.82E-06	3.24E-05	DOWN	NA	PTMAP5	transcribed_processed_pseudogene	prothymosin alpha pseudogene 5 [Source:HGNC Symbol;Acc:HGNC:9628]	13	81689911	81691072
2903	ENSG00000110400	13.642126	14.689887	21.874865	20.468708	1156.721736	1265.670615	2091.82595	1905.850888	1605.017297	-0.689814131	0.118796582	6.37E-10	2.57E-08	DOWN	5818	NECTIN1	protein_coding	nectin cell adhesion molecule 1 [Source:HGNC Symbol;Acc:HGNC:9706]	11	119623408	119729200
4644	ENSG00000129559	124.37719	130.419937	167.191315	177.436432	1322.981477	1404.686896	2020.513701	2114.77601	1715.739521	-0.567441653	0.111806584	4.90E-08	1.30E-06	DOWN	4738	NEDD8	protein_coding	NEDD8 ubiquitin like modifier [Source:HGNC Symbol;Acc:HGNC:7732]	14	24216857	24232367
21822	ENSG00000279605	3.772196	4.329856	6.102311	7.756223	277.7754212	330.9417429	514.0424563	650.4094299	443.2922626	-0.856255365	0.204247808	1.96E-06	3.44E-05	DOWN	NA	AC067930.5	TEC	TEC	8	143578358	143583304
19087	ENSG00000267100	9.355559	11.854438	17.146381	18.509577	275.7478634	363.1022257	578.4215694	622.0485536	459.830053	-0.833119295	0.198527526	1.98E-06	3.47E-05	DOWN	147727	ILF3-DT	lncRNA	ILF3 divergent transcript [Source:HGNC Symbol;Acc:HGNC:27115]	19	10651862	10653844
14802	ENSG00000231044	13.837994	13.13011	19.159924	20.310783	312.2439042	291.5192155	492.2526027	492.5338851	397.1374019	-0.616406698	0.194214921	0.000145452	0.001372663	DOWN	7936	NELFE	protein_coding	negative elongation factor complex member E [Source:HGNC Symbol;Acc:HGNC:13974]	CHR_HSCHR6_MHC_COX_CTG1	31939633	31946638
1208	ENSG00000082641	33.299583	33.484982	51.027641	53.336826	2253.630516	2358.089597	3979.619633	4145.414753	3184.188625	-0.79780357	0.094943071	3.84E-18	8.65E-16	DOWN	4779	NFE2L1	protein_coding	nuclear factor, erythroid 2 like 1 [Source:HGNC Symbol;Acc:HGNC:7781]	17	48048329	48061545
6518	ENSG00000145912	220.313614	236.50322	317.247528	311.803497	2801.071127	3104.005312	4593.697327	4514.106145	3753.219978	-0.601564582	0.09584769	4.19E-11	2.21E-09	DOWN	55651	NHP2	protein_coding	NHP2 ribonucleoprotein [Source:HGNC Symbol;Acc:HGNC:14377]	5	178149463	178153894
1895	ENSG00000101004	1.111543	1.3349	1.66188	2.347977	72.99208149	80.91992459	131.7295697	183.4003334	117.2604773	-0.776239215	0.391377432	0.002410861	0.013796792	DOWN	22981	NINL	protein_coding	ninein like [Source:HGNC Symbol;Acc:HGNC:29163]	20	25452697	25585531
16121	ENSG00000239672	187.642532	174.61261	252.836563	271.330322	2529.378379	2415.148518	3910.288281	4199.300418	3263.528899	-0.691827527	0.096539708	7.88E-14	7.41E-12	DOWN	4830	NME1	protein_coding	NME/NM23 nucleoside diphosphate kinase 1 [Source:HGNC Symbol;Acc:HGNC:7849]	17	51153559	51162428
16373	ENSG00000242294	39.318859	33.503311	44.465305	57.550667	601.1708934	558.1399927	859.7087709	1104.183451	780.8007769	-0.698341018	0.165952024	2.30E-06	3.95E-05	DOWN	101735302	STAG3L5P	transcribed_unprocessed_pseudogene	stromal antigen 3-like 5 pseudogene [Source:HGNC Symbol;Acc:HGNC:48896]	7	100336079	100351900
16503	ENSG00000243678	486.109772	440.277985	648.332336	692.347839	5956.964873	5580.362492	9073.493146	9690.911433	7575.432986	-0.683972159	0.085957463	1.84E-16	3.13E-14	DOWN	4831	NME2	protein_coding	NME/NM23 nucleoside diphosphate kinase 2 [Source:HGNC Symbol;Acc:HGNC:7850]	17	51165435	51171744
2150	ENSG00000103202	61.554543	70.76825	99.226097	93.754463	1159.763073	1362.152064	2086.87371	1979.589166	1647.094503	-0.653213606	0.122350587	9.81E-09	3.09E-07	DOWN	4833	NME4	protein_coding	NME/NM23 nucleoside diphosphate kinase 4 [Source:HGNC Symbol;Acc:HGNC:7852]	16	396725	410367
12777	ENSG00000210191	278.742249	258.851715	387.874359	570.001465	293.9958838	283.2197361	468.4818533	685.387844	432.7713293	-0.911394639	0.220284347	2.34E-06	3.99E-05	DOWN	NA	MT-TL2	Mt_tRNA	mitochondrially encoded tRNA-Leu (CUN) 2 [Source:HGNC Symbol;Acc:HGNC:7491]	MT	12266	12336
10691	ENSG00000183691	6.581054	8.256808	10.671338	10.779645	185.5215405	240.6849039	343.6854188	346.0026909	278.9736385	-0.552463759	0.244395885	0.002270485	0.01312154	DOWN	9241	NOG	protein_coding	noggin [Source:HGNC Symbol;Acc:HGNC:7866]	17	56593699	56595611
486	ENSG00000048162	78.491058	83.440758	106.287849	103.204391	1326.022814	1448.259163	2082.911918	1987.152066	1711.08649	-0.517403972	0.113744564	7.79E-07	1.52E-05	DOWN	51491	NOP16	protein_coding	NOP16 nucleolar protein [Source:HGNC Symbol;Acc:HGNC:26934]	5	176383938	176388927
2398	ENSG00000105373	227.957779	278.818604	366.510254	331.053101	6260.084767	7967.500267	10914.73578	10444.36538	8896.671548	-0.554735622	0.108713049	4.43E-08	1.20E-06	DOWN	29997	NOP53	protein_coding	NOP53 ribosome biogenesis factor [Source:HGNC Symbol;Acc:HGNC:4333]	19	47745546	47757058
11335	ENSG00000188747	7.286226	9.981628	12.605391	11.915377	182.4802037	258.3212977	360.523033	339.3851531	285.1774219	-0.509643324	0.253488558	0.004513176	0.022785088	DOWN	10811	NOXA1	protein_coding	NADPH oxidase activator 1 [Source:HGNC Symbol;Acc:HGNC:10668]	9	137423350	137434406
13208	ENSG00000215440	43.5863	49.663311	62.503433	60.334606	2011.337357	2337.340899	3347.713878	3177.363508	2718.43891	-0.554080198	0.108658994	4.54E-08	1.23E-06	DOWN	79716	NPEPL1	protein_coding	aminopeptidase like 1 [Source:HGNC Symbol;Acc:HGNC:16244]	20	58689131	58719238
2668	ENSG00000107833	142.336151	157.751572	215.774872	215.443512	1832.912269	2104.955474	3154.576538	3149.947995	2560.598069	-0.651125888	0.107042174	1.27E-10	6.06E-09	DOWN	10360	NPM3	protein_coding	nucleophosmin/nucleoplasmin 3 [Source:HGNC Symbol;Acc:HGNC:7931]	10	101781325	101783413
337	ENSG00000025434	4.704132	4.368305	6.830873	7.83427	103.4054488	127.6044965	218.8889843	237.2859984	171.796232	-0.816888232	0.301546336	0.000409367	0.00320496	DOWN	10062	NR1H3	protein_coding	nuclear receptor subfamily 1 group H member 3 [Source:HGNC Symbol;Acc:HGNC:7966]	11	47248300	47269033
10892	ENSG00000185189	12.293491	11.752369	19.082323	15.344808	615.3637981	570.5892118	1048.884318	904.7119541	784.8873206	-0.664678232	0.153179057	1.39E-06	2.55E-05	DOWN	340371	NRBP2	protein_coding	nuclear receptor binding protein 2 [Source:HGNC Symbol;Acc:HGNC:19339]	8	143833583	143840973
302	ENSG00000021645	1.133929	0.887209	1.711727	2.551283	103.4054488	93.36914375	184.2233081	262.8107871	160.9521719	-1.020482249	0.324074898	8.73E-05	0.000891092	DOWN	9369	NRXN3	protein_coding	neurexin 3 [Source:HGNC Symbol;Acc:HGNC:8010]	14	78170373	79868290
6716	ENSG00000148335	28.070679	33.661621	47.878117	45.383354	435.9249311	541.5410338	847.8233962	833.8097633	664.7747811	-0.721172253	0.166845848	1.33E-06	2.45E-05	DOWN	28989	NTMT1	protein_coding	N-terminal Xaa-Pro-Lys N-methyltransferase 1 [Source:HGNC Symbol;Acc:HGNC:23373]	9	129608884	129636135
5958	ENSG00000140538	2.785493	2.280393	3.984477	4.458164	292.9821049	268.695647	572.478882	582.3433268	429.1249902	-0.978357606	0.186372776	1.03E-08	3.25E-07	DOWN	4916	NTRK3	protein_coding	neurotrophic receptor tyrosine kinase 3 [Source:HGNC Symbol;Acc:HGNC:8033]	15	87859751	88256768
2295	ENSG00000104805	87.251549	90.540634	112.022751	117.12188	3180.224439	3457.770624	4900.736173	5016.093655	4138.706223	-0.5562548	0.09249268	2.46E-10	1.10E-08	DOWN	4924	NUCB1	protein_coding	nucleobindin 1 [Source:HGNC Symbol;Acc:HGNC:8043]	19	48900312	48923372
13925	ENSG00000225855	32.924732	34.338482	46.775402	44.201656	894.1529983	806.0869411	1233.107626	1364.15815	1074.376429	-0.563557685	0.135521471	3.94E-06	6.36E-05	DOWN	284618	RUSC1-AS1	lncRNA	RUSC1 antisense RNA 1 [Source:HGNC Symbol;Acc:HGNC:26680]	1	155316863	155324176
1452	ENSG00000090273	149.068298	172.71315	218.14357	223.507004	3923.32438	4691.280756	6564.688633	6713.964783	5473.314638	-0.597685063	0.101383627	4.49E-10	1.86E-08	DOWN	10726	NUDC	protein_coding	nuclear distribution C, dynein complex regulator [Source:HGNC Symbol;Acc:HGNC:8045]	1	26900238	26946871
11869	ENSG00000198585	12.91283	14.723102	17.723621	22.9333	1013.77891	1175.413776	1598.582899	1854.80131	1410.644224	-0.613764892	0.133347964	4.63E-07	9.55E-06	DOWN	131870	NUDT16	protein_coding	nudix hydrolase 16 [Source:HGNC Symbol;Acc:HGNC:26442]	3	131381671	131388830
20660	ENSG00000275074	8.889004	9.958563	14.90763	12.615734	216.9486867	256.2464279	412.0263234	349.7841411	308.7513947	-0.558054045	0.231529077	0.001558753	0.009701051	DOWN	79873	NUDT18	protein_coding	nudix hydrolase 18 [Source:HGNC Symbol;Acc:HGNC:26194]	8	22106874	22109419
14283	ENSG00000227946	10.196971	13.164148	24.517839	22.512907	95.2952175	124.4921917	260.4877958	261.8654245	185.5351574	-1.126518682	0.286144973	4.55E-06	7.23E-05	DOWN	NA	AC007383.1	lncRNA	novel transcript	2	206084605	206086564
8819	ENSG00000167799	29.534456	35.987495	56.371288	40.485031	402.4702271	503.1559413	814.1481679	591.7969522	577.8928221	-0.527063623	0.203574243	0.001049407	0.006975105	DOWN	254552	NUDT8	protein_coding	nudix hydrolase 8 [Source:HGNC Symbol;Acc:HGNC:8055]	11	67627938	67629937
7162	ENSG00000154358	4.35633	4.815973	7.284914	7.272126	1061.426518	1190.9753	1690.694553	1835.894059	1444.747608	-0.608632907	0.123574206	9.60E-08	2.37E-06	DOWN	84033	OBSCN	protein_coding	obscurin, cytoskeletal calmodulin and titin-interacting RhoGEF [Source:HGNC Symbol;Acc:HGNC:15719]	1	228208063	228378876
14381	ENSG00000228474	162.157974	156.705215	238.979263	227.744125	1351.367287	1354.890019	2280.011049	2163.934862	1787.550804	-0.687209416	0.109195273	3.11E-11	1.67E-09	DOWN	100128731	OST4	protein_coding	oligosaccharyltransferase complex subunit 4, non-catalytic [Source:HGNC Symbol;Acc:HGNC:32483]	2	27070472	27071654
12262	ENSG00000204237	27.80842	31.809563	47.623253	43.46064	544.3992745	626.6106981	1034.0276	902.821229	776.9647004	-0.668115618	0.156653051	1.88E-06	3.32E-05	DOWN	339229	OXLD1	protein_coding	oxidoreductase like domain containing 1 [Source:HGNC Symbol;Acc:HGNC:27901]	17	81665036	81666635
2933	ENSG00000110811	4.693553	4.606565	6.651621	8.478539	170.3148568	179.476243	286.239441	339.3851531	243.8539235	-0.707019843	0.252462145	0.000378815	0.00300591	DOWN	10536	P3H3	protein_coding	prolyl 3-hydroxylase 3 [Source:HGNC Symbol;Acc:HGNC:19318]	12	6828407	6839847
1867	ENSG00000100836	145.327759	141.703201	199.689987	214.407349	4661.355426	5026.372239	8009.752109	8619.815671	6579.323861	-0.762478774	0.088751365	8.30E-19	1.99E-16	DOWN	8106	PABPN1	protein_coding	poly(A) binding protein nuclear 1 [Source:HGNC Symbol;Acc:HGNC:8565]	14	23321289	23326185
18060	ENSG00000260007	1.167691	2.548905	9.52572	7.27347	13.17912582	29.04817806	116.8728513	88.86407908	61.99105858	-2.04068344	0.536262516	6.09E-06	9.27E-05	DOWN	NA	AC107871.1	protein_coding	novel protein	15	68184032	68229718
5786	ENSG00000138964	49.205124	53.387157	70.491096	75.144722	2582.094883	2835.309665	4093.521141	4024.408347	3383.833509	-0.55811463	0.096684631	1.02E-09	3.96E-08	DOWN	64098	PARVG	protein_coding	parvin gamma [Source:HGNC Symbol;Acc:HGNC:14654]	22	44172956	44219533
14563	ENSG00000229474	1.60312	2.505298	4.426879	4.603239	38.52359857	59.13379104	91.12120613	112.4981427	75.3191846	-0.584658649	0.574750282	0.011993587	0.048639717	DOWN	197135	PATL2	protein_coding	PAT1 homolog 2 [Source:HGNC Symbol;Acc:HGNC:33630]	15	44665732	44711316
13950	ENSG00000225987	7.879309	9.478647	11.736584	15.341491	319.3403565	412.8991024	547.7176847	725.0930708	501.2625536	-0.702971915	0.209786938	6.59E-05	0.000703452	DOWN	5089	PBX2	protein_coding	PBX homeobox 2 [Source:HGNC Symbol;Acc:HGNC:8633]	CHR_HSCHR6_MHC_APD_CTG1	32251742	32257192
14308	ENSG00000228109	6.996535	8.993035	17.48587	17.425249	88.19876514	119.305017	242.6597337	252.4117991	175.6438287	-1.123386123	0.297005285	8.43E-06	0.000122689	DOWN	100507057	MELTF-AS1	lncRNA	MELTF antisense RNA 1 [Source:HGNC Symbol;Acc:HGNC:40373]	3	196999460	197004744
4981	ENSG00000132635	57.221794	59.438534	91.23053	84.107491	1565.274636	1637.07232	2828.719182	2715.081225	2186.536841	-0.768177298	0.1036814	1.15E-14	1.35E-12	DOWN	64773	PCED1A	protein_coding	PC-esterase domain containing 1A [Source:HGNC Symbol;Acc:HGNC:16212]	20	2835314	2841190
6515	ENSG00000145882	18.449738	18.098499	26.608438	32.211994	947.8832805	995.9375334	1680.790074	1650.603001	1318.803472	-0.745440149	0.119747047	4.41E-11	2.32E-09	DOWN	78991	PCYOX1L	protein_coding	prenylcysteine oxidase 1 like [Source:HGNC Symbol;Acc:HGNC:28477]	5	149358037	149369653
2530	ENSG00000106244	86.587013	90.168961	129.260742	140.986511	3167.045314	3383.075309	5396.950568	5902.843721	4462.478728	-0.76722608	0.094188769	3.46E-17	7.03E-15	DOWN	11333	PDAP1	protein_coding	PDGFA associated protein 1 [Source:HGNC Symbol;Acc:HGNC:14634]	7	99392048	99408597
2361	ENSG00000105185	216.287872	218.544296	294.606506	284.516296	2537.488611	2612.261155	3931.087686	3890.166866	3242.75108	-0.580060267	0.093014053	5.67E-11	2.90E-09	DOWN	9141	PDCD5	protein_coding	programmed cell death 5 [Source:HGNC Symbol;Acc:HGNC:8764]	19	32581190	32587453
9486	ENSG00000172572	0.303914	0.125691	0.42039	0.63126	34.46848293	15.56152396	54.4746341	81.30117873	46.45145493	-0.574596977	1.427678535	0.010722403	0.044517715	DOWN	5139	PDE3A	protein_coding	phosphodiesterase 3A [Source:HGNC Symbol;Acc:HGNC:8778]	12	20368537	20688583
7251	ENSG00000155660	150.969833	150.228561	212.284348	208.735718	6420.261835	6606.385638	10400.69332	10157.92053	8396.315331	-0.642289543	0.080132051	1.25E-16	2.24E-14	DOWN	9601	PDIA4	protein_coding	protein disulfide isomerase family A member 4 [Source:HGNC Symbol;Acc:HGNC:30167]	7	149003062	149028662
1949	ENSG00000101327	2.620244	2.273922	7.748704	6.902717	106.4467855	91.29427389	338.7331793	303.4613764	209.9839038	-1.619016285	0.264106443	4.71E-11	2.45E-09	DOWN	5173	PDYN	protein_coding	prodynorphin [Source:HGNC Symbol;Acc:HGNC:8820]	20	1978757	1994285
12402	ENSG00000205236	2.421124	2.944564	4.242316	7.207156	128.7499215	162.8772841	257.5164521	435.8121325	246.2389476	-1.116148027	0.299402406	1.04E-05	0.000146932	DOWN	NA	AC105052.1	protein_coding	novel protein, UPK3BL-RASA4 readthrough	7	102582523	102642869
14616	ENSG00000229833	16.260365	22.755108	52.991852	54.73658	199.7144452	285.2946059	692.323077	707.1311825	471.1158277	-1.477919988	0.201920034	1.40E-14	1.60E-12	DOWN	100131801	PET100	protein_coding	PET100 cytochrome c oxidase chaperone [Source:HGNC Symbol;Acc:HGNC:40038]	19	7629793	7631956
15112	ENSG00000232838	7.737559	6.850041	12.426881	11.547071	131.7912582	121.3798869	241.6692858	224.0509228	179.7228384	-0.711108665	0.29077676	0.00097726	0.006555024	DOWN	100303755	PET117	protein_coding	PET117 cytochrome c oxidase chaperone [Source:HGNC Symbol;Acc:HGNC:40045]	20	18137863	18143169
6226	ENSG00000143256	103.531036	120.19117	183.312195	223.130585	1016.820246	1227.285523	2100.739981	2257.525754	1650.592876	-0.927769436	0.125987347	1.34E-14	1.54E-12	DOWN	5202	PFDN2	protein_coding	prefoldin subunit 2 [Source:HGNC Symbol;Acc:HGNC:8867]	1	161100556	161118055
15589	ENSG00000235692	26.450956	28.982821	37.758087	51.558216	303.119894	346.5032668	532.8609663	731.7106086	478.5486839	-0.881179531	0.206703571	1.40E-06	2.57E-05	DOWN	10471	PFDN6	protein_coding	prefoldin subunit 6 [Source:HGNC Symbol;Acc:HGNC:4926]	CHR_HSCHR6_MHC_MCF_CTG1	33459645	33468744
6126	ENSG00000142102	29.542885	32.386734	43.266655	41.425594	1395.973559	1584.163139	2351.323297	2390.821872	1930.570467	-0.639479565	0.112755695	1.59E-09	6.02E-08	DOWN	80162	PGGHG	protein_coding	protein-glucosylgalactosylhydroxylysine glucosidase [Source:HGNC Symbol;Acc:HGNC:26210]	11	289126	296107
12993	ENSG00000213740	18.185631	21.373026	30.031986	30.907856	313.2576831	382.8134894	592.2878399	607.8681154	474.0567819	-0.708727727	0.18790792	1.38E-05	0.000186073	DOWN	NA	SERBP1P1	processed_pseudogene	SERPINE1 mRNA binding protein 1 pseudogene 1 [Source:HGNC Symbol;Acc:HGNC:32247]	X	68783472	68785066
19409	ENSG00000269378	12.023817	16.336784	29.043547	27.174141	109.4881222	153.5403697	301.0961594	280.7726754	211.2243317	-1.020414459	0.278413095	1.41E-05	0.000189651	DOWN	NA	AC022149.1	processed_pseudogene	integrin beta 1 pseudogene 1	19	14621634	14622242
15253	ENSG00000233762	30.36463	39.776321	73.283257	52.930176	201.742003	274.9202566	557.6221636	400.8337184	358.7795354	-0.900090879	0.244297748	1.47E-05	0.000195583	DOWN	NA	RPS15P4	processed_pseudogene	ribosomal protein S15 pseudogene 4 [Source:HGNC Symbol;Acc:HGNC:35712]	2	171517270	171517716
9814	ENSG00000175309	36.303875	34.792797	45.605247	47.93721	851.5742841	794.6751568	1195.470607	1229.916669	1017.909179	-0.511461587	0.132030456	1.52E-05	0.000200985	DOWN	85007	PHYKPL	protein_coding	5-phosphohydroxy-L-lysine phospho-lyase [Source:HGNC Symbol;Acc:HGNC:28249]	5	178208471	178232802
2731	ENSG00000108474	22.920452	25.194838	31.111629	35.663551	358.877734	406.6744928	556.6317157	657.0269677	494.8027276	-0.578989712	0.187032038	0.000206755	0.001830934	DOWN	9487	PIGL	protein_coding	phosphatidylinositol glycan anchor biosynthesis class L [Source:HGNC Symbol;Acc:HGNC:8966]	17	16217191	16351797
2310	ENSG00000104872	127.95269	132.175644	174.722839	170.319366	1913.000802	2040.634508	3059.493541	2960.875486	2493.501084	-0.580121326	0.101148136	1.24E-09	4.78E-08	DOWN	55011	PIH1D1	protein_coding	PIH1 domain containing 1 [Source:HGNC Symbol;Acc:HGNC:26075]	19	49446298	49453497
4468	ENSG00000127445	73.763237	74.054276	104.534035	111.768936	1281.416542	1344.51567	2086.87371	2162.989499	1718.948855	-0.665215019	0.110759675	1.99E-10	9.08E-09	DOWN	5300	PIN1	protein_coding	peptidylprolyl cis/trans isomerase, NIMA-interacting 1 [Source:HGNC Symbol;Acc:HGNC:8988]	19	9835257	9849689
2056	ENSG00000102309	10.889956	12.342772	19.933794	23.65777	216.9486867	257.2838628	448.6728954	533.1844745	364.0224798	-0.97128236	0.212749367	3.25E-07	6.96E-06	DOWN	5303	PIN4	protein_coding	peptidylprolyl cis/trans isomerase, NIMA-interacting 4 [Source:HGNC Symbol;Acc:HGNC:8992]	X	72181353	72302926
12780	ENSG00000210196	668.783508	613.379944	806.637268	964.410034	676.1905327	643.209657	933.001915	1110.800989	840.8007733	-0.572847937	0.151617873	1.83E-05	0.00023644	DOWN	NA	MT-TP	Mt_tRNA	mitochondrially encoded tRNA-Pro (CCN) [Source:HGNC Symbol;Acc:HGNC:7494]	MT	15956	16023
1353	ENSG00000087842	18.109045	21.505274	35.03606	36.269348	327.4505878	420.1611469	771.5589085	795.049899	578.5551355	-1.013117592	0.177569094	7.73E-10	3.07E-08	DOWN	8544	PIR	protein_coding	pirin [Source:HGNC Symbol;Acc:HGNC:30048]	X	15384799	15493564
1502	ENSG00000091622	0.436317	0.723525	1.4044	1.239707	46.63382984	70.54557528	160.4525586	141.8043815	104.8590863	-1.152744123	0.397293236	0.000171525	0.001573134	DOWN	83394	PITPNM3	protein_coding	PITPNM family member 3 [Source:HGNC Symbol;Acc:HGNC:21043]	17	6451263	6556555
10381	ENSG00000180867	23.577908	23.337549	37.22282	30.165369	529.1925908	543.6159036	955.7822165	771.4158354	700.0016366	-0.619648173	0.165918129	1.89E-05	0.000243621	DOWN	NA	PDIA3P1	transcribed_processed_pseudogene	protein disulfide isomerase family A member 3 pseudogene 1 [Source:HGNC Symbol;Acc:HGNC:4607]	1	147172744	147179622
7675	ENSG00000160447	7.102245	6.826217	11.139097	8.693336	356.8501762	355.8401812	639.8293387	497.2606978	462.4450985	-0.577506188	0.198314246	0.000368463	0.002936482	DOWN	29941	PKN3	protein_coding	protein kinase N3 [Source:HGNC Symbol;Acc:HGNC:17999]	9	128702503	128720916
10780	ENSG00000184381	12.759239	13.454988	20.773361	21.866497	298.0509994	379.7011846	564.5552989	518.0586738	440.0915392	-0.577599705	0.200852689	0.000410885	0.00321513	DOWN	8398	PLA2G6	protein_coding	phospholipase A2 group VI [Source:HGNC Symbol;Acc:HGNC:9039]	22	38111495	38214778
9355	ENSG00000171566	31.689625	25.149481	35.940434	34.647915	1158.749294	1013.573927	1659.00022	1679.90924	1377.80817	-0.5801748	0.124239447	3.65E-07	7.72E-06	DOWN	5356	PLRG1	protein_coding	pleiotropic regulator 1 [Source:HGNC Symbol;Acc:HGNC:9089]	4	154535005	154550400
8002	ENSG00000163344	48.47221	63.630661	82.232727	88.414322	921.5250288	1255.296266	1789.739342	1917.195238	1470.938969	-0.719367194	0.147841585	1.03E-07	2.52E-06	DOWN	10654	PMVK	protein_coding	phosphomevalonate kinase [Source:HGNC Symbol;Acc:HGNC:9141]	1	154924740	154936719
15639	ENSG00000235961	5.72912	5.882503	8.432821	8.296442	182.4802037	197.1126368	311.9910862	294.9531135	246.6342601	-0.529193534	0.246825873	0.003189493	0.017358042	DOWN	84968	PNMA6A	protein_coding	PNMA family member 6A [Source:HGNC Symbol;Acc:HGNC:28248]	X	153072454	153075019
17457	ENSG00000255152	2.952283	2.243582	5.752625	7.053266	126.7223637	131.7542362	237.7074943	334.6583404	207.7106086	-1.015946782	0.285654129	2.14E-05	0.000269215	DOWN	NA	MSH5-SAPCD1	protein_coding	MSH5-SAPCD1 readthrough (NMD candidate) [Source:HGNC Symbol;Acc:HGNC:41994]	6	31740020	31764851
3292	ENSG00000114631	44.893864	50.793259	65.724724	62.334656	1457.814072	1710.730201	2443.434951	2307.629969	1979.902298	-0.547826048	0.117367619	4.05E-07	8.46E-06	DOWN	50512	PODXL2	protein_coding	podocalyxin like 2 [Source:HGNC Symbol;Acc:HGNC:17936]	3	127629185	127672802
10127	ENSG00000178202	26.582603	22.758865	35.890793	33.977249	1691.997	1506.355519	2626.667812	2479.685951	2076.176571	-0.644529495	0.111160073	7.28E-10	2.91E-08	DOWN	143888	POGLUT3	protein_coding	protein O-glucosyltransferase 3 [Source:HGNC Symbol;Acc:HGNC:28496]	11	108472112	108498384
1712	ENSG00000100142	26.61434	42.225239	52.562077	63.880196	620.4326927	857.9586876	1277.677782	1393.464389	1037.383388	-0.798920838	0.162294195	6.67E-08	1.72E-06	DOWN	5435	POLR2F	protein_coding	RNA polymerase II subunit F [Source:HGNC Symbol;Acc:HGNC:9193]	22	37952607	38041915
2376	ENSG00000105258	62.085281	59.767624	92.442764	73.498589	785.6786549	800.8997664	1356.913613	1069.205037	1003.174268	-0.552761503	0.151333054	3.13E-05	0.000374096	DOWN	5438	POLR2I	protein_coding	RNA polymerase II subunit I [Source:HGNC Symbol;Acc:HGNC:9196]	19	36113709	36115213
3956	ENSG00000121851	25.769304	23.19813	42.975883	42.458973	442.0076046	418.086277	840.890261	837.5912135	634.643839	-0.918186463	0.156839257	3.50E-10	1.49E-08	DOWN	84265	POLR3GL	protein_coding	RNA polymerase III subunit G like [Source:HGNC Symbol;Acc:HGNC:28466]	1	145964690	145978848
1294	ENSG00000085998	23.059536	20.866653	32.938129	31.659454	856.6431786	846.5469034	1487.652735	1420.879903	1152.93068	-0.736949284	0.125200151	3.63E-10	1.54E-08	DOWN	55624	POMGNT1	protein_coding	protein O-linked mannose N-acetylglucosaminyltransferase 1 (beta 1,2-) [Source:HGNC Symbol;Acc:HGNC:19139]	1	46188682	46220305
11450	ENSG00000196262	1128.192139	1120.774536	1574.630005	1653.939697	33077.57826	33886.77457	48059.5031	48980.17874	41001.00867	-0.520125767	0.072354815	9.81E-14	8.87E-12	DOWN	5478	PPIA	protein_coding	peptidylprolyl isomerase A [Source:HGNC Symbol;Acc:HGNC:9253]	7	44796680	44824564
8629	ENSG00000166794	680.630005	739.697876	1107.359619	1131.967163	10929.55042	12322.65211	20349.7424	20728.96449	16082.72736	-0.805651071	0.084830859	1.88E-22	7.25E-20	DOWN	5479	PPIB	protein_coding	peptidylprolyl isomerase B [Source:HGNC Symbol;Acc:HGNC:9255]	15	64155817	64163022
16332	ENSG00000241923	2.014047	2.168993	9.921048	6.932473	19.26179928	21.78613354	104.9874766	73.73827839	54.94342196	-1.855100013	0.540897478	2.54E-05	0.000313564	DOWN	NA	RPL14P3	processed_pseudogene	ribosomal protein L14 pseudogene 3 [Source:HGNC Symbol;Acc:HGNC:36638]	4	140366240	140366861
9543	ENSG00000172965	64.096939	56.550781	82.900368	86.423134	792.7751073	780.1510678	1122.177463	1179.812454	968.729023	-0.500498324	0.133403094	2.56E-05	0.000314921	DOWN	541471	MIR4435-2HG	lncRNA	MIR4435-2 host gene [Source:HGNC Symbol;Acc:HGNC:35163]	2	111006015	111523376
5553	ENSG00000137168	41.43866	38.517681	87.844818	88.188782	1070.550529	1032.247756	2597.944823	2596.910907	1824.413504	-1.28769616	0.107937967	5.22E-34	5.88E-31	DOWN	51645	PPIL1	protein_coding	peptidylprolyl isomerase like 1 [Source:HGNC Symbol;Acc:HGNC:9260]	6	36854827	36874803
17637	ENSG00000257167	5.841592	7.963785	10.719921	11.048036	291.968326	411.8616674	612.0967977	628.6660914	486.1482206	-0.730069856	0.203684863	2.71E-05	0.000330914	DOWN	100128191	TMPO-AS1	lncRNA	TMPO antisense RNA 1 [Source:HGNC Symbol;Acc:HGNC:44158]	12	98512973	98516422
18163	ENSG00000260442	9.51239	7.670349	23.731358	16.944139	77.04719713	65.35840063	218.8889843	155.9848197	129.3198504	-1.225020968	0.35505985	2.75E-05	0.000335469	DOWN	100289092	ATP2A1-AS1	lncRNA	ATP2A1 antisense RNA 1 [Source:HGNC Symbol;Acc:HGNC:51370]	16	28878957	28879920
13021	ENSG00000213889	2.727653	4.033622	5.435164	6.98596	59.81295567	75.73274993	119.844195	146.5311942	100.4802737	-0.651183122	0.434624513	0.00673823	0.031271532	DOWN	147699	PPM1N	protein_coding	protein phosphatase, Mg2+/Mn2+ dependent 1N (putative) [Source:HGNC Symbol;Acc:HGNC:26845]	19	45488777	45502510
7828	ENSG00000162148	5.250032	1.829628	6.987666	7.942591	87.18498623	44.60970202	145.5958402	152.2033695	107.3984745	-0.880166369	0.444273176	0.0020782	0.012251848	DOWN	220004	PPP1R32	protein_coding	protein phosphatase 1 regulatory subunit 32 [Source:HGNC Symbol;Acc:HGNC:28869]	11	61481120	61490931
3141	ENSG00000112640	58.28532	56.994953	78.5774	76.335045	2434.083162	2500.218183	3940.001717	3806.974962	3170.319506	-0.628456706	0.094061825	2.70E-12	1.80E-10	DOWN	5528	PPP2R5D	protein_coding	protein phosphatase 2 regulatory subunit B'delta [Source:HGNC Symbol;Acc:HGNC:9312]	6	42984553	43012342
4396	ENSG00000126432	136.541031	149.450562	211.834076	214.845642	1795.402449	2037.522204	3153.586091	3211.39656	2549.476826	-0.705841139	0.10581406	2.51E-12	1.70E-10	DOWN	25824	PRDX5	protein_coding	peroxiredoxin 5 [Source:HGNC Symbol;Acc:HGNC:9355]	11	64318121	64321811
19821	ENSG00000272030	2.594316	2.146836	11.622358	7.623646	32.44092511	28.01074313	127.7677782	90.75480417	69.74356264	-1.616038137	0.477708879	3.09E-05	0.000369559	DOWN	NA	AL162258.2	lncRNA	novel transcript, antisense to S100A1 and CHTOP	1	153631438	153634397
4551	ENSG00000128563	36.539619	36.262234	47.136013	49.152809	1183.079988	1272.93266	1783.796655	1843.45696	1520.816565	-0.526094547	0.116081046	8.26E-07	1.60E-05	DOWN	79706	PRKRIP1	protein_coding	PRKR interacting protein 1 [Source:HGNC Symbol;Acc:HGNC:21894]	7	102363872	102426676
14420	ENSG00000228672	1.009958	1.292963	1.851381	1.978795	77.04719713	102.7060581	161.4430065	172.0559829	128.3130612	-0.630413897	0.370500049	0.005341572	0.026069289	DOWN	389333	PROB1	protein_coding	proline rich basic protein 1 [Source:HGNC Symbol;Acc:HGNC:41906]	5	139390592	139395104
5232	ENSG00000135069	128.212204	109.128571	174.036514	163.485794	4112.901036	3626.872517	6355.704128	6007.778963	5025.814161	-0.653054174	0.095981997	1.11E-12	8.07E-11	DOWN	29968	PSAT1	protein_coding	phosphoserine aminotransferase 1 [Source:HGNC Symbol;Acc:HGNC:19129]	9	78297125	78330093
8784	ENSG00000167653	4.94735	2.315948	10.886746	12.200729	65.89562912	37.3476575	165.4047981	182.4549709	112.7757639	-1.586621247	0.38632752	1.90E-06	3.35E-05	DOWN	8000	PSCA	protein_coding	prostate stem cell antigen [Source:HGNC Symbol;Acc:HGNC:9500]	8	142670308	142682725
12397	ENSG00000205155	23.867998	26.701525	46.277328	49.984501	574.8126417	645.2845268	1105.339848	1144.83404	867.5677643	-0.842101648	0.142536675	2.73E-10	1.20E-08	DOWN	55851	PSENEN	protein_coding	presenilin enhancer, gamma-secretase subunit [Source:HGNC Symbol;Acc:HGNC:30100]	19	35745600	35747519
1861	ENSG00000100804	65.899986	77.608322	102.086578	105.315216	1187.135103	1493.9063	2124.51073	2134.628623	1735.045189	-0.626702778	0.129368563	1.38E-07	3.26E-06	DOWN	5693	PSMB5	protein_coding	proteasome 20S subunit beta 5 [Source:HGNC Symbol;Acc:HGNC:9542]	14	23016543	23035230
14646	ENSG00000230034	18.649038	21.551548	47.754002	40.699512	309.2025674	376.5888798	923.0974361	773.3065605	595.548861	-1.26037493	0.178441559	9.78E-14	8.87E-12	DOWN	5696	PSMB8	protein_coding	proteasome 20S subunit beta 8 [Source:HGNC Symbol;Acc:HGNC:9545]	CHR_HSCHR6_MHC_DBB_CTG1	32818694	32822680
2121	ENSG00000103035	98.900398	94.892403	125.114861	124.289246	2223.217149	2250.196364	3471.519864	3432.611395	2844.386193	-0.60272129	0.095406915	3.22E-11	1.72E-09	DOWN	5713	PSMD7	protein_coding	proteasome 26S subunit, non-ATPase 7 [Source:HGNC Symbol;Acc:HGNC:9565]	16	74296814	74306288
1510	ENSG00000092010	128.256134	129.568817	168.427658	163.951736	1714.300136	1857.008526	2793.063058	2654.578022	2254.737435	-0.580164624	0.105525212	4.81E-09	1.63E-07	DOWN	5720	PSME1	protein_coding	proteasome activator subunit 1 [Source:HGNC Symbol;Acc:HGNC:9568]	14	24136163	24138967
11179	ENSG00000187514	1787.625122	1784.898804	3873.101318	4139.110352	30650.59155	32542.2589	76367.49432	83863.11123	55855.864	-1.332694303	0.080149094	2.56E-63	1.87E-59	DOWN	5757	PTMA	protein_coding	prothymosin alpha [Source:HGNC Symbol;Acc:HGNC:9623]	2	231706895	231713541
10034	ENSG00000177406	2.930257	1.796593	5.357305	5.151518	99.35033314	65.35840063	204.0322659	198.5261341	141.8167835	-1.120098151	0.340724719	5.14E-05	0.00056947	DOWN	100049716	NINJ2-AS1	lncRNA	NINJ2 antisense RNA 1 [Source:HGNC Symbol;Acc:HGNC:40405]	12	630858	664196
20787	ENSG00000275575	3.513889	5.563136	6.434734	7.918	144.9703841	237.5725991	305.057951	372.4728421	265.0184441	-0.649921508	0.290475469	0.001817982	0.010933255	DOWN	11156	PTP4A3	protein_coding	protein tyrosine phosphatase 4A3 [Source:HGNC Symbol;Acc:HGNC:9636]	CHR_HSCHR8_5_CTG7	141391991	141438356
11147	ENSG00000187024	6.676898	7.678187	12.410259	12.110044	81.10231277	91.29427389	165.4047981	173.946708	127.9370232	-0.755037787	0.351992317	0.001803727	0.01086975	DOWN	138428	PTRH1	protein_coding	peptidyl-tRNA hydrolase 1 homolog [Source:HGNC Symbol;Acc:HGNC:27039]	9	127690348	127724873
10844	ENSG00000184924	17.794838	14.951571	26.126717	24.922966	290.9545471	254.171558	486.3099154	466.0637339	374.3749386	-0.716048482	0.202701685	3.38E-05	0.000399581	DOWN	391356	PTRHD1	protein_coding	peptidyl-tRNA hydrolase domain containing 1 [Source:HGNC Symbol;Acc:HGNC:33782]	2	24789734	24793382
6884	ENSG00000150787	11.202836	8.129072	17.244898	21.991772	131.7912582	104.780928	253.5546605	317.6418146	201.9421653	-1.154023023	0.281912894	2.35E-06	4.00E-05	DOWN	5805	PTS	protein_coding	6-pyruvoyltetrahydropterin synthase [Source:HGNC Symbol;Acc:HGNC:9689]	11	112226367	112269955
6323	ENSG00000143811	94.968605	108.368889	138.888016	146.737198	2798.029791	3083.256614	4637.277034	4637.948638	3789.128019	-0.634868664	0.094897777	2.53E-12	1.71E-10	DOWN	29920	PYCR2	protein_coding	pyrroline-5-carboxylate reductase 2 [Source:HGNC Symbol;Acc:HGNC:30262]	1	225919877	225924340
6285	ENSG00000143545	18.799212	19.244883	46.436661	44.196507	334.5470402	366.2145305	945.8777376	917.0016671	640.9102438	-1.376672201	0.158071322	1.82E-19	4.66E-17	DOWN	5872	RAB13	protein_coding	RAB13, member RAS oncogene family [Source:HGNC Symbol;Acc:HGNC:9762]	1	153981617	153986358
2407	ENSG00000105404	76.080353	82.034515	110.148155	107.549278	919.497471	1032.247756	1501.519005	1471.92948	1231.298428	-0.565427935	0.126890391	1.04E-06	1.95E-05	DOWN	10567	RABAC1	protein_coding	Rab acceptor 1 [Source:HGNC Symbol;Acc:HGNC:9794]	19	41956681	41959321
12766	ENSG00000210135	2654.234375	3563.900879	5241.585449	5979.36377	2877.104545	4008.648572	6505.26176	7391.789727	5195.701151	-0.882936939	0.269420864	6.40E-05	0.000686526	DOWN	NA	MT-TN	Mt_tRNA	mitochondrially encoded tRNA-Asn (AAU/C) [Source:HGNC Symbol;Acc:HGNC:7493]	MT	5657	5729
6361	ENSG00000144134	9.438601	9.16131	13.928543	15.267792	244.3207172	272.8453867	388.255574	424.467782	332.472365	-0.536875333	0.215418247	0.00135921	0.008687565	DOWN	11159	RABL2A	protein_coding	RAB, member of RAS oncogene family like 2A [Source:HGNC Symbol;Acc:HGNC:9799]	2	113627229	113643396
1142	ENSG00000079974	18.690676	17.377611	23.619919	28.000805	585.9642098	536.3538591	873.5750414	953.8708063	737.4409792	-0.648024084	0.152433308	2.13E-06	3.70E-05	DOWN	11158	RABL2B	protein_coding	RAB, member of RAS oncogene family like 2B [Source:HGNC Symbol;Acc:HGNC:9800]	22	50767501	50783663
17286	ENSG00000253954	17.524826	20.68903	42.248386	36.706955	79.07475495	97.51888348	217.8985364	189.0725087	145.8911709	-1.042932778	0.324239692	6.87E-05	0.000729163	DOWN	NA	HMGN1P38	processed_pseudogene	high mobility group nucleosome binding domain 1 pseudogene 38 [Source:HGNC Symbol;Acc:HGNC:39422]	15	92711808	92712110
11523	ENSG00000196642	77.082985	83.472839	111.32766	104.240334	3472.192765	3901.792774	5767.37808	5329.008657	4617.593069	-0.564244975	0.097614004	9.80E-10	3.84E-08	DOWN	55684	RABL6	protein_coding	RAB, member RAS oncogene family like 6 [Source:HGNC Symbol;Acc:HGNC:24703]	9	136807943	136841187
1295	ENSG00000085999	42.051651	46.13063	56.154182	54.768188	1929.221265	2014.698635	2947.572929	2839.86908	2432.840477	-0.525339654	0.100730624	2.65E-08	7.58E-07	DOWN	8438	RAD54L	protein_coding	RAD54 like [Source:HGNC Symbol;Acc:HGNC:9826]	1	46246461	46278480
1657	ENSG00000099901	220.804611	254.152161	412.681488	392.45697	3412.37981	3698.455528	6510.213999	6373.634268	4998.670901	-0.840876062	0.089290942	3.85E-22	1.41E-19	DOWN	5902	RANBP1	protein_coding	RAN binding protein 1 [Source:HGNC Symbol;Acc:HGNC:9847]	22	20115938	20127355
9962	ENSG00000176731	89.271179	83.269897	119.361244	126.110954	905.3045663	861.0709924	1334.133312	1432.224253	1133.183281	-0.605746507	0.128193424	2.59E-07	5.68E-06	DOWN	401466	RBIS	protein_coding	ribosomal biogenesis factor [Source:HGNC Symbol;Acc:HGNC:32235]	8	85214048	85220421
2059	ENSG00000102317	190.877029	193.273941	292.490173	313.744293	4879.317892	5054.382982	8431.682911	9216.339436	6895.430805	-0.812929077	0.08721883	1.01E-21	3.51E-19	DOWN	5935	RBM3	protein_coding	RNA binding motif protein 3 [Source:HGNC Symbol;Acc:HGNC:9900]	X	48574449	48581162
1037	ENSG00000076067	0.481701	0.353248	0.885842	0.720941	60.82673458	45.64713695	117.8632992	102.0991547	81.60908136	-0.653199612	0.503846992	0.008338363	0.036656351	DOWN	5939	RBMS2	protein_coding	RNA binding motif single stranded interacting protein 2 [Source:HGNC Symbol;Acc:HGNC:9909]	12	56521820	56596193
5181	ENSG00000134597	33.410439	32.484219	42.186573	48.582859	686.3283218	711.6803624	1024.123121	1164.686654	896.7046147	-0.595588657	0.14314537	3.58E-06	5.85E-05	DOWN	51634	RBMX2	protein_coding	RNA binding motif protein X-linked 2 [Source:HGNC Symbol;Acc:HGNC:24282]	X	130401987	130413656
20368	ENSG00000273944	1.247411	1.771316	1.641911	6.042732	36.49604075	52.90918146	54.4746341	198.5261341	85.60149761	-0.994269024	0.696812038	0.004188354	0.021448121	DOWN	112724	RDH13	protein_coding	retinol dehydrogenase 13 [Source:HGNC Symbol;Acc:HGNC:19978]	CHR_HSCHR19LRC_LRC_J_CTG3_1	55077480	55096373
6255	ENSG00000143390	42.813034	46.815842	58.972328	58.653198	1933.276381	2124.666738	2941.630242	3000.580713	2500.038518	-0.5210681	0.103059081	6.25E-08	1.63E-06	DOWN	5993	RFX5	protein_coding	regulatory factor X5 [Source:HGNC Symbol;Acc:HGNC:9986]	1	151340640	151347357
5783	ENSG00000138835	1.473934	1.169092	2.019933	1.47281	53.73028221	53.94661639	129.748674	105.8806049	85.82654435	-0.813930464	0.454720815	0.003214703	0.017448319	DOWN	5998	RGS3	protein_coding	regulator of G protein signaling 3 [Source:HGNC Symbol;Acc:HGNC:9999]	9	113444731	113597743
6889	ENSG00000150977	11.264792	12.651049	16.738178	18.170019	1027.971814	1197.19991	1748.140531	1889.779724	1465.772995	-0.671608468	0.12636401	1.08E-08	3.35E-07	DOWN	196383	RILPL2	protein_coding	Rab interacting lysosomal protein like 2 [Source:HGNC Symbol;Acc:HGNC:28787]	12	123410683	123436717
21632	ENSG00000278922	2.651919	3.186719	6.462889	6.931555	54.74406112	68.47070542	151.5385276	161.6569949	109.1025723	-1.15376505	0.372614778	9.45E-05	0.000956192	DOWN	NA	AC002310.5	TEC	novel transcript	16	30526918	30528294
17553	ENSG00000256092	2.844447	4.001967	6.467997	7.258654	80.08853386	112.0429725	206.0131617	225.9416479	156.021579	-1.006208345	0.321832951	9.47E-05	0.000957489	DOWN	NA	SBNO1-AS1	lncRNA	SBNO1 antisense RNA 1 [Source:HGNC Symbol;Acc:HGNC:54355]	12	123363868	123366113
14817	ENSG00000231115	3.938399	2.324148	4.950873	5.561523	102.3916699	62.24609584	147.576736	165.4384451	119.4132367	-0.611612448	0.419190246	0.007982644	0.03553877	DOWN	6015	RING1	protein_coding	ring finger protein 1 [Source:HGNC Symbol;Acc:HGNC:10018]	CHR_HSCHR6_MHC_MCF_CTG1	33378855	33383082
9075	ENSG00000169413	3.734779	1.833062	6.236723	4.841408	59.81295567	30.08561299	112.9110598	87.91871654	72.68208624	-0.635609044	0.648071856	0.010559412	0.044040622	DOWN	6039	RNASE6	protein_coding	ribonuclease A family member k6 [Source:HGNC Symbol;Acc:HGNC:10048]	14	20781268	20782467
2318	ENSG00000104889	83.545044	99.180962	140.535583	141.857162	1431.45582	1775.051166	2809.900672	2786.928778	2200.834109	-0.771983643	0.120851195	1.47E-11	8.32E-10	DOWN	10535	RNASEH2A	protein_coding	ribonuclease H2 subunit A [Source:HGNC Symbol;Acc:HGNC:18518]	19	12806584	12813640
13318	ENSG00000219200	153.257614	173.127396	233.139267	226.806213	1636.23916	1971.126368	2939.649346	2689.556436	2309.142828	-0.606111136	0.119055611	4.08E-08	1.12E-06	DOWN	440400	RNASEK	protein_coding	ribonuclease K [Source:HGNC Symbol;Acc:HGNC:33911]	17	7012417	7014532
8997	ENSG00000168894	81.583961	88.085175	118.439835	130.947205	701.5350055	780.1510678	1151.890899	1267.731171	975.3270358	-0.661825092	0.139550863	2.13E-07	4.79E-06	DOWN	51255	RNF181	protein_coding	ring finger protein 181 [Source:HGNC Symbol;Acc:HGNC:28037]	2	85595725	85597708
7146	ENSG00000154134	3.718514	3.433038	7.001167	5.671976	102.3916699	106.8557979	225.8221196	199.4714967	158.635271	-0.855819157	0.30817208	0.000320098	0.002622338	DOWN	64221	ROBO3	protein_coding	roundabout guidance receptor 3 [Source:HGNC Symbol;Acc:HGNC:13433]	11	124865432	124881471
4363	ENSG00000125995	80.593826	117.765854	192.566071	164.611191	539.3303799	815.4238555	1450.015715	1259.222908	1015.998215	-0.941184591	0.179522592	1.09E-08	3.39E-07	DOWN	140823	ROMO1	protein_coding	reactive oxygen species modulator 1 [Source:HGNC Symbol;Acc:HGNC:16185]	20	35699272	35700984
6638	ENSG00000147403	1605.635864	1655.461426	2494.834473	2200.427246	26900.62337	29768.1579	43539.09892	44766.69788	36243.64452	-0.623203577	0.080236935	9.36E-16	1.43E-13	DOWN	6134	RPL10	protein_coding	ribosomal protein L10 [Source:HGNC Symbol;Acc:HGNC:10298]	X	154389955	154409168
6173	ENSG00000142676	2223.555908	2446.785889	3545.141357	3473.431885	22025.36059	24740.74822	38639.35319	37805.04811	30802.62753	-0.692796821	0.082474412	4.62E-18	1.03E-15	DOWN	6135	RPL11	protein_coding	ribosomal protein L11 [Source:HGNC Symbol;Acc:HGNC:10301]	1	23691742	23696835
11760	ENSG00000197958	1698.435791	1832.956543	2395.043457	2491.388184	16641.1808	18551.41143	26555.8889	27498.70566	22311.7967	-0.601485942	0.082758084	4.52E-14	4.57E-12	DOWN	6136	RPL12	protein_coding	ribosomal protein L12 [Source:HGNC Symbol;Acc:HGNC:10302]	9	127447674	127451406
8754	ENSG00000167526	822.59314	1050.72583	802.34314	948.314819	25650.63397	29522.28582	44326.50499	37796.53985	34323.99116	-0.547934463	0.098225093	3.36E-09	1.21E-07	DOWN	6137	RPL13	protein_coding	ribosomal protein L13 [Source:HGNC Symbol;Acc:HGNC:10303]	16	89560677	89564542
6161	ENSG00000142541	2908.424805	3219.784424	4158.739258	4124.611816	47439.78408	53949.7287	74747.12157	71816.35634	61988.24767	-0.510164246	0.083984104	1.70E-10	7.92E-09	DOWN	23521	RPL13A	protein_coding	ribosomal protein L13a [Source:HGNC Symbol;Acc:HGNC:10304]	19	49487554	49492308
15668	ENSG00000236144	8.835465	10.025404	13.175833	12.146155	462.2831828	552.952818	816.1290636	744.0003217	643.8413465	-0.547265608	0.167939468	0.000132433	0.001269237	DOWN	100506469	TMEM147-AS1	lncRNA	TMEM147 antisense RNA 1 [Source:HGNC Symbol;Acc:HGNC:51273]	19	35540738	35546029
11350	ENSG00000188846	1333.989014	1470.072021	1835.512207	2081.791504	17150.09781	19739.27442	26942.16358	30399.07795	23557.65344	-0.614103172	0.094156246	8.35E-12	4.98E-10	DOWN	9045	RPL14	protein_coding	ribosomal protein L14 [Source:HGNC Symbol;Acc:HGNC:10305]	3	40457292	40468587
3975	ENSG00000122026	848.567627	828.364197	1234.666992	1269.182007	9682.602366	9744.626303	16724.70312	17091.20942	13310.7853	-0.786625752	0.076035418	3.81E-26	2.32E-23	DOWN	6144	RPL21	protein_coding	ribosomal protein L21 [Source:HGNC Symbol;Acc:HGNC:10313]	13	27251309	27256691
4302	ENSG00000125691	689.484192	754.362366	561.016785	598.659302	12957.10824	13232.48254	20483.45287	21734.83024	17101.96847	-0.677298282	0.077497962	3.63E-19	8.86E-17	DOWN	9349	RPL23	protein_coding	ribosomal protein L23 [Source:HGNC Symbol;Acc:HGNC:10316]	17	38847860	38853764
11817	ENSG00000198242	487.091614	574.655518	750.125183	789.246765	11049.17634	13257.38098	19400.89332	20600.39518	16076.96146	-0.696187142	0.096297733	4.65E-14	4.60E-12	DOWN	6147	RPL23A	protein_coding	ribosomal protein L23a [Source:HGNC Symbol;Acc:HGNC:10317]	17	28719985	28724359
3275	ENSG00000114391	1415.30542	1535.783936	1949.608032	2061.52832	13341.33045	14951.51222	20776.62545	21883.25216	17738.18007	-0.573305121	0.085200187	2.26E-12	1.55E-10	DOWN	6152	RPL24	protein_coding	ribosomal protein L24 [Source:HGNC Symbol;Acc:HGNC:10325]	3	101681091	101686718
13356	ENSG00000220749	5.314996	3.604133	13.288856	12.007802	38.52359857	26.9733082	109.9397161	98.31770452	68.43858184	-1.403376386	0.48342368	0.000154026	0.001442395	DOWN	NA	RPL21P28	processed_pseudogene	ribosomal protein L21 pseudogene 28 [Source:HGNC Symbol;Acc:HGNC:36258]	1	212051524	212052006
7806	ENSG00000161970	1321.599609	1409.872681	2131.906982	2219.060059	12636.75411	13697.25339	20152.64327	20628.75606	16778.85171	-0.615013099	0.079810472	1.62E-15	2.35E-13	DOWN	6154	RPL26	protein_coding	ribosomal protein L26 [Source:HGNC Symbol;Acc:HGNC:10327]	17	8377516	8383213
12765	ENSG00000210127	1508.129761	2135.678223	3290.115234	4039.707275	1544.999058	2270.945063	3859.775438	4721.140542	3099.215025	-0.992823264	0.33471967	0.000155014	0.001448905	DOWN	NA	MT-TA	Mt_tRNA	mitochondrially encoded tRNA-Ala (GCN) [Source:HGNC Symbol;Acc:HGNC:7475]	MT	5587	5655
8579	ENSG00000166441	322.232788	402.363617	654.093079	618.822937	14984.66606	17257.73007	27474.0341	28989.54239	22176.49316	-0.791482721	0.08833286	2.89E-20	8.30E-18	DOWN	6157	RPL27A	protein_coding	ribosomal protein L27a [Source:HGNC Symbol;Acc:HGNC:10329]	11	8682788	8714759
16708	ENSG00000247092	12.06479	11.743378	17.949829	17.860895	208.8384554	212.6741608	367.4561682	367.7460294	289.1787034	-0.694004734	0.224626413	0.000161388	0.001498923	DOWN	NA	SNHG10	lncRNA	small nucleolar RNA host gene 10 [Source:HGNC Symbol;Acc:HGNC:27510]	14	95521943	95534889
7316	ENSG00000156482	1510.258545	1704.162354	2593.573486	2579.084961	12274.83504	14323.86409	23755.89271	23396.77759	18437.84235	-0.808969869	0.089505963	1.40E-20	4.27E-18	DOWN	6156	RPL30	protein_coding	ribosomal protein L30 [Source:HGNC Symbol;Acc:HGNC:10333]	8	98024851	98046469
892	ENSG00000071082	943.661804	1157.523071	1265.283325	1062.314941	17999.64454	20596.19568	28350.58048	28250.26889	23799.1724	-0.53210486	0.085702912	7.75E-11	3.85E-09	DOWN	6160	RPL31	protein_coding	ribosomal protein L31 [Source:HGNC Symbol;Acc:HGNC:10334]	2	101002229	101024032
5524	ENSG00000136942	1460.452026	1627.798096	2353.006592	2128.353027	10486.52904	12165.99943	18356.96124	16657.28802	14416.69443	-0.605247614	0.094438691	1.74E-11	9.78E-10	DOWN	11224	RPL35	protein_coding	ribosomal protein L35 [Source:HGNC Symbol;Acc:HGNC:10344]	9	124857880	124861981
10587	ENSG00000182899	879.946167	975.156677	1102.282837	1269.480469	8306.904385	9333.802071	13169.98563	14519.8233	11332.62885	-0.629571856	0.091423715	6.61E-13	5.20E-11	DOWN	6165	RPL35A	protein_coding	ribosomal protein L35a [Source:HGNC Symbol;Acc:HGNC:10345]	3	197950190	197956610
4692	ENSG00000130255	947.595581	1188.491699	1589.867798	1543.895264	8728.636412	11453.28163	17502.20471	17311.4789	13748.90041	-0.759365587	0.111072238	7.32E-13	5.65E-11	DOWN	25873	RPL36	protein_coding	ribosomal protein L36 [Source:HGNC Symbol;Acc:HGNC:13631]	19	5674947	5691875
16274	ENSG00000241343	861.804199	1157.281494	1894.363037	2322.283936	9320.683295	11462.61855	17258.55453	21272.54795	14828.60108	-0.862235509	0.11487233	4.41E-15	5.52E-13	DOWN	6173	RPL36A	protein_coding	ribosomal protein L36a [Source:HGNC Symbol;Acc:HGNC:10359]	X	101390824	101396155
8417	ENSG00000165502	139.99231	159.624512	227.299637	243.922577	1551.081732	1835.222392	2883.193816	3081.881892	2337.844958	-0.789030432	0.114585112	5.05E-13	4.06E-11	DOWN	6166	RPL36AL	protein_coding	ribosomal protein L36a like [Source:HGNC Symbol;Acc:HGNC:10346]	14	49618530	49620626
6486	ENSG00000145592	140.47522	151.030746	349.373932	215.212158	8610.024279	10688.69209	17172.38556	15456.67759	12981.94488	-0.732162671	0.105759235	4.14E-13	3.35E-11	DOWN	6167	RPL37	protein_coding	ribosomal protein L37 [Source:HGNC Symbol;Acc:HGNC:10347]	5	40825262	40835222
11720	ENSG00000197756	274.68222	288.168182	450.205292	443.067627	9388.606482	13151.56262	23504.31894	22597.00088	17160.37223	-0.919175536	0.255335777	2.03E-05	0.000257946	DOWN	6168	RPL37A	protein_coding	ribosomal protein L37a [Source:HGNC Symbol;Acc:HGNC:10348]	2	216498825	216579180
9521	ENSG00000172809	285.542358	351.321716	594.261292	593.77771	4006.454251	5142.564951	9001.190449	9885.656117	7008.966442	-1.023007222	0.11336338	1.27E-20	3.97E-18	DOWN	6169	RPL38	protein_coding	ribosomal protein L38 [Source:HGNC Symbol;Acc:HGNC:10349]	17	74203582	74210655
11977	ENSG00000198918	1094.293823	1302.42041	1839.32019	2103.500488	7006.226044	8633.533492	13276.954	14400.70762	10829.35529	-0.800662034	0.10351532	9.04E-16	1.40E-13	DOWN	6170	RPL39	protein_coding	ribosomal protein L39 [Source:HGNC Symbol;Acc:HGNC:10350]	X	119786504	119791630
14501	ENSG00000229117	2040.361572	2445.295166	3060.392578	3586.646973	14955.26647	18629.21905	24979.09586	29024.52081	21897.02555	-0.656406501	0.108808288	1.73E-10	7.99E-09	DOWN	6171	RPL41	protein_coding	ribosomal protein L41 [Source:HGNC Symbol;Acc:HGNC:10354]	12	56116590	56117967
7739	ENSG00000161016	2595.366699	2876.986328	3656.140869	3638.492432	38020.76423	43015.16453	61150.2529	61390.89821	50894.26997	-0.57761428	0.082446134	2.93E-13	2.47E-11	DOWN	6132	RPL8	protein_coding	ribosomal protein L8 [Source:HGNC Symbol;Acc:HGNC:10368]	8	144789765	144792587
15630	ENSG00000235919	5.10389	4.957419	9.674372	11.494161	69.95074476	70.54557528	150.5480797	177.7281582	117.1931395	-1.029661135	0.36012811	0.000212771	0.0018729	DOWN	645676	ASH1L-AS1	lncRNA	ASH1L antisense RNA 1 [Source:HGNC Symbol;Acc:HGNC:44146]	1	155562042	155563944
10055	ENSG00000177600	827.015381	957.982422	1337.924072	1262.950928	9467.681237	11365.09966	17514.09009	16458.76188	13701.40822	-0.682852701	0.097136982	2.12E-13	1.82E-11	DOWN	6181	RPLP2	protein_coding	ribosomal protein lateral stalk subunit P2 [Source:HGNC Symbol;Acc:HGNC:10377]	11	809965	812880
6160	ENSG00000142534	2566.083252	2817.328369	3574.530518	3411.70166	25126.51027	27460.90261	39117.73952	38427.09667	32533.06227	-0.540095167	0.078524527	6.63E-13	5.20E-11	DOWN	6205	RPS11	protein_coding	ribosomal protein S11 [Source:HGNC Symbol;Acc:HGNC:10384]	19	49496365	49499708
2923	ENSG00000110700	966.444336	977.02594	1310.525269	1393.351562	9284.187254	9650.219724	14191.13741	15084.20474	12052.43728	-0.61213871	0.080294917	2.98E-15	3.90E-13	DOWN	6207	RPS13	protein_coding	ribosomal protein S13 [Source:HGNC Symbol;Acc:HGNC:10386]	11	17074388	17077715
3363	ENSG00000115268	1600.947754	1588.995361	2459.479736	2253.276367	13870.52304	16258.68023	24494.76684	22504.35535	19282.08136	-0.619203718	0.093779497	4.72E-12	2.99E-10	DOWN	6209	RPS15	protein_coding	ribosomal protein S15 [Source:HGNC Symbol;Acc:HGNC:10388]	19	1438358	1440495
2363	ENSG00000105193	1752.178589	2035.945801	3279.578613	3199.261475	16447.54903	19307.70149	33245.37397	32961.9558	25490.64507	-0.872673714	0.089399029	1.33E-23	5.42E-21	DOWN	6217	RPS16	protein_coding	ribosomal protein S16 [Source:HGNC Symbol;Acc:HGNC:10396]	19	39433137	39435949
21450	ENSG00000278229	1323.812134	1303.400024	2027.618286	1964.848511	11085.67238	11324.6397	19441.50169	18766.39185	15154.5514	-0.756476915	0.076304491	3.35E-24	1.58E-21	DOWN	6218	RPS17	protein_coding	ribosomal protein S17 [Source:HGNC Symbol;Acc:HGNC:10397]	CHR_HSCHR15_5_CTG8	82615842	82619653
13643	ENSG00000224152	2.36018	2.039711	5.291399	4.931082	52.7165033	47.72200681	134.7009134	124.7878557	89.98181981	-1.139730786	0.411290014	0.00025418	0.002160828	DOWN	NA	AC009506.1	lncRNA	novel transcript, antisense to BAZ2B	2	159615296	159617082
13445	ENSG00000222041	29.509331	29.778587	51.87212	41.416084	286.8994314	287.3694758	515.0329042	428.2492322	379.3877609	-0.615397805	0.206870023	0.000275156	0.002313649	DOWN	112597	CYTOR	lncRNA	cytoskeleton regulator RNA [Source:HGNC Symbol;Acc:HGNC:28717]	2	87454781	87636740
13999	ENSG00000226225	870.899414	929.181946	1203.483765	1244.850708	8345.427984	9251.844711	13330.43819	13472.36161	11100.01812	-0.588323914	0.084404705	3.97E-13	3.25E-11	DOWN	6222	RPS18	protein_coding	ribosomal protein S18 [Source:HGNC Symbol;Acc:HGNC:10401]	CHR_HSCHR6_MHC_MCF_CTG1	33442379	33446883
12776	ENSG00000210184	278.588379	247.184677	337.025482	498.611053	244.3207172	225.1233799	338.7331793	498.2060604	326.5958342	-0.706078104	0.248390975	0.000335187	0.002725989	DOWN	NA	MT-TS2	Mt_tRNA	mitochondrially encoded tRNA-Ser (AGU/C) 2 [Source:HGNC Symbol;Acc:HGNC:7498]	MT	12207	12265
2397	ENSG00000105372	637.466125	708.237488	997.021729	987.816895	21086.60132	24069.52782	38425.41645	38062.18672	30410.93308	-0.739818638	0.084619532	1.41E-19	3.69E-17	DOWN	6223	RPS19	protein_coding	ribosomal protein S19 [Source:HGNC Symbol;Acc:HGNC:10402]	19	41860255	41872925
9399	ENSG00000171858	1309.470825	1783.062744	2427.708496	2289.445068	6890.655249	9692.754557	14546.7082	13726.66413	11214.19553	-0.610227349	0.268385573	0.001826717	0.010981282	DOWN	6227	RPS21	protein_coding	ribosomal protein S21 [Source:HGNC Symbol;Acc:HGNC:10409]	20	62387103	62388520
17704	ENSG00000257851	2.923263	2.937152	6.858597	6.420149	49.67516657	51.87174653	132.7200176	123.8424932	89.52735598	-1.101564469	0.413186469	0.000348388	0.002808564	DOWN	NA	HNRNPA3P10	processed_pseudogene	heterogeneous nuclear ribonucleoprotein A3 pseudogene 10 [Source:HGNC Symbol;Acc:HGNC:48756]	12	51712469	51713606
11081	ENSG00000186468	359.883545	314.780151	483.188904	491.381744	10396.30272	10316.25295	17380.37962	16543.84451	13659.19495	-0.697577631	0.07751862	2.36E-20	7.07E-18	DOWN	6228	RPS23	protein_coding	ribosomal protein S23 [Source:HGNC Symbol;Acc:HGNC:10410]	5	82273320	82278396
5706	ENSG00000138326	2136.532227	2332.072021	3102.38208	3013.827881	17087.24352	18702.87693	27242.26929	27649.01831	22670.35201	-0.600420658	0.079631802	5.80E-15	7.08E-13	DOWN	6229	RPS24	protein_coding	ribosomal protein S24 [Source:HGNC Symbol;Acc:HGNC:10411]	10	78033760	78056813
3660	ENSG00000118181	642.719116	669.63385	995.749329	1006.598999	8131.520634	8836.870739	14426.86401	14495.24388	11472.62481	-0.75409405	0.081631809	2.29E-21	7.64E-19	DOWN	6230	RPS25	protein_coding	ribosomal protein S25 [Source:HGNC Symbol;Acc:HGNC:10413]	11	119015712	119018691
11715	ENSG00000197728	496.261963	500.325867	608.729553	665.860413	8761.077337	9140.839174	12299.38193	13432.65638	10908.48871	-0.503609493	0.08388127	3.06E-10	1.33E-08	DOWN	6231	RPS26	protein_coding	ribosomal protein S26 [Source:HGNC Symbol;Acc:HGNC:10414]	12	56041351	56044697
15049	ENSG00000232472	32.360851	35.779758	50.408882	45.061493	326.4368089	374.5140099	581.3929131	518.0586738	450.1006014	-0.558162617	0.191107545	0.000381577	0.003022917	DOWN	NA	EEF1B2P3	processed_pseudogene	eukaryotic translation elongation factor 1 beta 2 pseudogene 3 [Source:HGNC Symbol;Acc:HGNC:3210]	X	24788392	24789069
10098	ENSG00000177954	1385.969971	2052.542236	3373.744141	3506.131104	7400.58604	11344.35097	20385.39853	21081.58472	15052.98006	-0.974173454	0.329338513	0.000166468	0.001538304	DOWN	6232	RPS27	protein_coding	ribosomal protein S27 [Source:HGNC Symbol;Acc:HGNC:10416]	1	153990762	153992155
19393	ENSG00000269242	2.125908	2.584459	6.31694	6.800372	27.37203056	34.23535271	90.13075824	97.37234197	62.27762087	-1.308093786	0.50785402	0.000397223	0.003125339	DOWN	NA	AC010422.3	protein_coding	novel transcript	19	12643831	12648397
21668	ENSG00000279069	1.788314	1.463918	3.50751	4.770555	40.55115638	34.23535271	91.12120613	122.8971306	72.20121147	-1.236713954	0.479125006	0.000404097	0.003170476	DOWN	NA	AC015813.5	TEC	novel transcript	17	58006674	58008187
12994	ENSG00000213741	450.33075	486.85965	1116.173706	992.145386	2540.529947	2784.475354	5956.553627	5348.861271	4157.60505	-1.06882132	0.098971384	2.22E-28	1.81E-25	DOWN	6235	RPS29	protein_coding	ribosomal protein S29 [Source:HGNC Symbol;Acc:HGNC:10419]	14	49570984	49599164
6191	ENSG00000142937	2331.479248	2397.632812	3020.036377	3124.541016	31111.86096	33091.06198	45960.74402	46962.77507	39281.61051	-0.512271931	0.075194745	9.27E-13	6.94E-11	DOWN	6202	RPS8	protein_coding	ribosomal protein S8 [Source:HGNC Symbol;Acc:HGNC:10441]	1	44775251	44778779
20380	ENSG00000274005	145.899994	132.301666	199.427322	198.947433	1540.943943	1449.296598	2410.750171	2395.548685	1949.134849	-0.656862485	0.106925231	8.66E-11	4.27E-09	DOWN	6203	RPS9	protein_coding	ribosomal protein S9 [Source:HGNC Symbol;Acc:HGNC:10442]	CHR_HSCHR19LRC_LRC_T_CTG3_1	54201473	54208260
20015	ENSG00000272711	3.941306	3.822511	7.395802	7.548952	78.06097604	78.84505473	168.3761418	171.1106204	124.0981982	-0.916690584	0.347724412	0.00044193	0.003407113	DOWN	NA	AC019069.1	lncRNA	novel transcript	2	74832655	74833987
13343	ENSG00000220161	0.528807	0.239001	1.726728	1.672989	15.20668364	7.262044514	55.465082	53.88566498	32.95486878	-1.820034661	0.750719922	0.000517825	0.003911983	DOWN	400579	LINC02076	lncRNA	long intergenic non-protein coding RNA 2076 [Source:HGNC Symbol;Acc:HGNC:52924]	17	18411159	18414380
11692	ENSG00000197558	0.201715	0.189479	0.522273	0.591213	48.66138766	44.60970202	104.9874766	136.1322063	83.59769314	-1.109367283	0.441637909	0.000519361	0.003919544	DOWN	23145	SSPOP	transcribed_unitary_pseudogene	SCO-spondin, pseudogene [Source:HGNC Symbol;Acc:HGNC:21998]	7	149776042	149833979
17473	ENSG00000255284	13.090341	15.786613	25.469481	24.26158	114.5570168	157.6901095	267.420931	251.4664366	197.7836235	-0.769654769	0.291263647	0.000526067	0.003957926	DOWN	171391	AP006621.3	lncRNA	novel transcript	11	777578	784297
19707	ENSG00000271474	0.322024	0.174828	1.198089	0.853393	16.22046255	9.336914375	68.3409046	48.21348971	35.52794281	-1.741045455	0.723182005	0.000538497	0.004034876	DOWN	NA	AC106881.1	lncRNA	novel transcript, antisense to UNC5C	4	95549129	95552457
4334	ENSG00000125844	51.547909	57.410538	69.747063	78.913116	3155.893746	3714.017052	5144.386355	5503.900728	4379.54947	-0.605364746	0.103455281	5.89E-10	2.38E-08	DOWN	6238	RRBP1	protein_coding	ribosome binding protein 1 [Source:HGNC Symbol;Acc:HGNC:10448]	20	17613678	17682295
12261	ENSG00000204231	7.696993	5.522141	9.1733	10.873954	247.3620539	206.4495512	338.7331793	380.981105	293.3814724	-0.529857384	0.234682714	0.00246722	0.014058931	DOWN	6257	RXRB	protein_coding	retinoid X receptor beta [Source:HGNC Symbol;Acc:HGNC:10478]	6	33193588	33200665
11431	ENSG00000196154	429.314087	450.242706	563.349792	676.571655	3820.93271	4161.151507	5755.492705	6869.004241	5151.645291	-0.634050828	0.105146542	1.83E-10	8.43E-09	DOWN	6275	S100A4	protein_coding	S100 calcium binding protein A4 [Source:HGNC Symbol;Acc:HGNC:10494]	1	153543613	153550136
11759	ENSG00000197956	263.037292	318.365906	451.694397	474.480072	2594.26023	3252.358507	5102.787544	5329.008657	4069.603734	-0.808644224	0.112681572	6.09E-14	5.87E-12	DOWN	6277	S100A6	protein_coding	S100 calcium binding protein A6 [Source:HGNC Symbol;Acc:HGNC:10496]	1	153534599	153536244
8156	ENSG00000163993	78.909393	85.806496	108.864662	110.020142	1472.006977	1630.847711	2309.724486	2335.045482	1936.906164	-0.548730742	0.110275637	8.29E-08	2.08E-06	DOWN	6286	S100P	protein_coding	S100 calcium binding protein P [Source:HGNC Symbol;Acc:HGNC:10504]	4	6693878	6697170
9832	ENSG00000175467	30.243814	37.396961	43.11837	47.634544	1344.270834	1756.377338	2270.10657	2524.117991	1973.718183	-0.581744306	0.135914473	2.20E-06	3.79E-05	DOWN	9092	SART1	protein_coding	spliceosome associated factor 1, recruiter of U4/U6.U5 tri-snRNP [Source:HGNC Symbol;Acc:HGNC:10538]	11	65961728	65980137
12263	ENSG00000204253	17.493801	15.823545	26.176189	23.209705	229.1140336	215.7864656	392.2173655	346.9480534	296.0164795	-0.612539907	0.227540309	0.000632145	0.004588765	DOWN	NA	HNRNPCP2	processed_pseudogene	heterogeneous nuclear ribonucleoprotein C pseudogene 2 [Source:HGNC Symbol;Acc:HGNC:48814]	2	189923336	189924216
13229	ENSG00000215835	0.805691	0.78231	2.184427	2.480461	24.33069383	23.8610034	73.29314407	83.19190382	51.16918628	-1.34917421	0.568667659	0.000649987	0.004690401	DOWN	NA	AL596087.1	processed_pseudogene	Ewing sarcoma breakpoint region 1 (EWSR1) pseudogene	1	166275629	166277597
15946	ENSG00000237886	1.590271	1.701532	5.590743	5.548246	17.23424146	19.71126368	70.32180039	64.28465295	42.88798962	-1.47553084	0.628248268	0.000660102	0.004756368	DOWN	NA	NALT1	lncRNA	NOTCH1 associated lncRNA in T cell acute lymphoblastic leukemia 1 [Source:HGNC Symbol;Acc:HGNC:51192]	9	136546212	136549893
13082	ENSG00000214279	4.816414	5.999226	7.755642	8.70989	311.2301253	392.1504038	574.4597778	613.5402907	472.8451494	-0.672933012	0.192594678	4.22E-05	0.000482648	DOWN	619207	SCART1	protein_coding	scavenger receptor family member expressed on T cells 1 [Source:HGNC Symbol;Acc:HGNC:32411]	10	133453928	133523558
7878	ENSG00000162572	12.782015	12.86395	21.197817	17.984104	560.619737	571.6266468	1068.693276	872.5696276	768.3773219	-0.720829999	0.158950428	5.01E-07	1.02E-05	DOWN	6339	SCNN1D	protein_coding	sodium channel epithelial 1 subunit delta [Source:HGNC Symbol;Acc:HGNC:10601]	1	1280436	1292029
6032	ENSG00000141295	16.86323	19.786377	26.590128	24.03039	395.3737747	500.0436365	734.9123364	657.0269677	571.8391789	-0.552036772	0.182661565	0.000282944	0.002366912	DOWN	90507	SCRN2	protein_coding	secernin 2 [Source:HGNC Symbol;Acc:HGNC:30381]	17	47837692	47841289
4526	ENSG00000128228	42.794975	49.296909	72.590988	63.806854	549.468169	656.6963111	1063.741037	933.0728304	800.7445868	-0.669058507	0.158073516	2.20E-06	3.79E-05	DOWN	23753	SDF2L1	protein_coding	stromal cell derived factor 2 like 1 [Source:HGNC Symbol;Acc:HGNC:10676]	22	21642302	21644299
7139	ENSG00000154079	18.216074	21.601851	26.581017	30.911892	317.3127987	384.8883593	532.8609663	595.5784024	457.6601317	-0.593999786	0.193976067	0.000221312	0.001941081	DOWN	135154	SDHAF4	protein_coding	succinate dehydrogenase complex assembly factor 4 [Source:HGNC Symbol;Acc:HGNC:20957]	6	70566917	70589569
3574	ENSG00000117118	148.595749	151.846909	204.179504	189.777542	2504.033907	2655.833422	3926.135447	3624.519992	3177.630692	-0.522481766	0.098474594	1.65E-08	4.95E-07	DOWN	6390	SDHB	protein_coding	succinate dehydrogenase complex iron sulfur subunit B [Source:HGNC Symbol;Acc:HGNC:10681]	1	17018722	17054032
4951	ENSG00000132432	160.909027	170.400772	300.258179	349.308655	1122.253253	1249.071656	2395.893453	2781.256603	1887.118741	-1.102540691	0.120598524	4.11E-21	1.34E-18	DOWN	23480	SEC61G	protein_coding	SEC61 translocon subunit gamma [Source:HGNC Symbol;Acc:HGNC:18277]	7	54752250	54759974
12782	ENSG00000211450	163.053177	180.38031	263.456421	249.081696	2460.441414	2864.357843	3901.37425	3899.620492	3281.4485	-0.521149913	0.104112388	8.10E-08	2.04E-06	DOWN	280636	SELENOH	protein_coding	selenoprotein H [Source:HGNC Symbol;Acc:HGNC:18251]	11	57741250	57743554
4891	ENSG00000131871	19.126438	21.470148	30.240892	31.673746	407.5391217	478.257503	757.692638	781.8148234	606.3260215	-0.737112416	0.16687238	8.56E-07	1.65E-05	DOWN	55829	SELENOS	protein_coding	selenoprotein S [Source:HGNC Symbol;Acc:HGNC:30396]	15	101270817	101277500
17690	ENSG00000257698	27.340673	28.033781	39.537632	42.746246	235.196707	253.1341231	378.351095	408.3966188	318.769636	-0.574512375	0.217645635	0.000817432	0.005643092	DOWN	NA	GIHCG	lncRNA	GIHCG inhibitor of miR-200b/200a/429 expression [Source:HGNC Symbol;Acc:HGNC:52649]	12	57930115	57936345
4503	ENSG00000127922	81.007286	85.723495	125.207047	148.646103	1614.949803	1782.313211	2808.910224	3337.129778	2385.825754	-0.826903748	0.117469262	1.60E-13	1.41E-11	DOWN	7979	SEM1	protein_coding	SEM1 26S proteasome complex subunit [Source:HGNC Symbol;Acc:HGNC:10845]	7	96481626	96709891
18480	ENSG00000262227	4.349144	2.386764	8.647205	10.173903	36.49604075	20.74869861	81.21672721	95.48161689	58.48577086	-1.273676269	0.559813268	0.000835069	0.0057459	DOWN	NA	AC004771.2	lncRNA	novel transcript, antisense to INCA1	17	4987706	4988446
10820	ENSG00000184702	5.150215	5.039359	7.15989	9.529606	164.2321834	210.5992909	315.9528778	280.7726754	242.8892569	-0.500722759	0.262665822	0.005640429	0.027235911	DOWN	5413	SEPTIN5	protein_coding	septin 5 [Source:HGNC Symbol;Acc:HGNC:9164]	22	19714503	19724224
5914	ENSG00000140264	395.193237	484.753845	781.603638	608.130493	8119.355287	9487.34244	15477.72922	14612.46883	11924.22395	-0.754072907	0.093165709	5.55E-17	1.08E-14	DOWN	10169	SERF2	protein_coding	small EDRK-rich factor 2 [Source:HGNC Symbol;Acc:HGNC:10757]	15	43777087	43804427
13303	ENSG00000218510	16.881392	15.770716	23.863287	22.395723	239.2518227	236.5351642	408.0645318	362.0738541	311.4813432	-0.577725352	0.221195884	0.000872916	0.00596154	DOWN	29092	LINC00339	lncRNA	long intergenic non-protein coding RNA 339 [Source:HGNC Symbol;Acc:HGNC:25011]	1	22024558	22031223
17384	ENSG00000254703	1.232363	0.948412	2.857639	3.795134	24.33069383	19.71126368	63.38866514	84.13726637	47.89197225	-1.35922033	0.606901666	0.000876311	0.005976477	DOWN	100507392	SENCR	lncRNA	smooth muscle and endothelial cell enriched migration/differentiation-associated lncRNA [Source:HGNC Symbol;Acc:HGNC:44177]	11	128691672	128696023
16704	ENSG00000246982	1.892061	2.473422	5.753724	5.293136	32.44092511	38.38509243	97.06389349	96.42697943	66.07922262	-1.139072221	0.498459879	0.000880055	0.005996323	DOWN	NA	Z84485.1	lncRNA	novel transcript, antisense to BRPF3	6	36146698	36197205
10958	ENSG00000185641	44.420174	55.622429	77.533089	66.893379	246.348275	320.5673936	492.2526027	422.5770569	370.4363321	-0.572405532	0.22193028	0.000965538	0.006497211	DOWN	NA	AC034236.1	processed_pseudogene	ribosomal protein S25 (RPS25) pseudogene	5	116051917	116052289
11706	ENSG00000197632	118.797455	97.922729	147.930756	150.243973	3362.704643	2865.395278	4824.471686	4857.272748	3977.461089	-0.60983739	0.10220891	2.86E-10	1.25E-08	DOWN	5055	SERPINB2	protein_coding	serpin family B member 2 [Source:HGNC Symbol;Acc:HGNC:8584]	18	63871692	63903888
10277	ENSG00000179833	45.868046	43.240223	21.778193	22.590847	3638.452507	3533.503374	1985.848025	2038.201644	2799.001387	0.814261835	0.096371925	2.58E-18	5.92E-16	UP	9792	SERTAD2	protein_coding	SERTA domain containing 2 [Source:HGNC Symbol;Acc:HGNC:30784]	2	64631621	64751005
1345	ENSG00000087365	127.95285	131.072632	170.865234	179.826019	4931.020616	5164.351085	7721.531772	8012.892918	6457.449098	-0.622053291	0.084223573	1.76E-14	1.92E-12	DOWN	10992	SF3B2	protein_coding	splicing factor 3b subunit 2 [Source:HGNC Symbol;Acc:HGNC:10769]	11	66050729	66069308
10124	ENSG00000178188	29.336622	29.983685	37.77039	37.484161	1993.089336	2144.378002	2924.792627	3079.045804	2535.326442	-0.50811935	0.102155919	9.94E-08	2.44E-06	DOWN	25970	SH2B1	protein_coding	SH2B adaptor protein 1 [Source:HGNC Symbol;Acc:HGNC:30417]	16	28846600	28874212
4837	ENSG00000131370	15.570306	15.480809	21.009527	20.404362	638.6807131	647.3593967	971.6293828	966.1605194	805.957503	-0.5379684	0.142144776	1.98E-05	0.000253084	DOWN	9467	SH3BP5	protein_coding	SH3 domain binding protein 5 [Source:HGNC Symbol;Acc:HGNC:10827]	3	15254353	15341368
3879	ENSG00000120725	24.688467	20.432081	32.271988	33.537415	595.0882199	507.3056811	930.0305713	986.9584953	754.8457419	-0.745999075	0.154589706	1.21E-07	2.91E-06	DOWN	64374	SIL1	protein_coding	SIL1 nucleotide exchange factor [Source:HGNC Symbol;Acc:HGNC:24624]	5	138946724	139293557
9162	ENSG00000170085	12.257183	10.170795	16.773632	15.062628	469.3796352	420.1611469	736.8932322	651.3547924	569.4472017	-0.566680407	0.172518051	0.000114415	0.001118656	DOWN	375484	SIMC1	protein_coding	SUMO interacting motifs containing 1 [Source:HGNC Symbol;Acc:HGNC:24779]	5	176238367	176345991
13165	ENSG00000215039	8.726361	11.474623	13.976674	16.071318	199.7144452	215.7864656	329.8191483	351.6748662	274.2487313	-0.585977878	0.234050679	0.001134482	0.007432709	DOWN	678655	CD27-AS1	lncRNA	CD27 antisense RNA 1 [Source:HGNC Symbol;Acc:HGNC:43896]	12	6439001	6451567
7848	ENSG00000162383	1.864877	1.488156	6.031992	6.723259	67.92318694	56.02148625	250.5833169	273.2097751	161.9344413	-1.992598083	0.301866296	2.15E-12	1.48E-10	DOWN	6512	SLC1A7	protein_coding	solute carrier family 1 member 7 [Source:HGNC Symbol;Acc:HGNC:10945]	1	53087179	53142638
18241	ENSG00000260852	2.510576	2.299598	3.772066	3.792879	148.0117208	140.0537156	253.5546605	254.3025242	198.9806553	-0.659441631	0.274217804	0.001202639	0.00781761	DOWN	283932	FBXL19-AS1	lncRNA	FBXL19 antisense RNA 1 [Source:HGNC Symbol;Acc:HGNC:27557]	16	30919319	30923269
15417	ENSG00000234753	19.509548	11.853086	27.235212	33.293144	121.6534692	78.84505473	182.2424123	224.9962853	151.9343054	-0.806082396	0.352784302	0.001216386	0.007895194	DOWN	101060264	FOXP4-AS1	lncRNA	FOXP4 antisense RNA 1 [Source:HGNC Symbol;Acc:HGNC:50332]	6	41494853	41548621
18022	ENSG00000259803	0.744834	1.970801	3.342864	3.35227	20.27557819	39.42252736	91.12120613	71.8475533	55.66671625	-0.971652607	0.655553342	0.004098678	0.021047729	DOWN	146429	SLC22A31	protein_coding	solute carrier family 22 member 31 [Source:HGNC Symbol;Acc:HGNC:27091]	16	89195761	89201651
984	ENSG00000074621	8.6242	7.40371	12.423069	11.885055	616.377577	586.1507358	852.7756357	928.3460176	745.9124915	-0.505090513	0.149898737	0.000101785	0.001013508	DOWN	9187	SLC24A1	protein_coding	solute carrier family 24 member 1 [Source:HGNC Symbol;Acc:HGNC:10975]	15	65611366	65660995
21979	ENSG00000280211	1.509873	1.774827	4.447929	2.519941	56.77161894	68.47070542	190.1659954	106.8259674	105.5585718	-0.963153272	0.443333383	0.001281634	0.00824205	DOWN	NA	AC106886.5	TEC	novel transcript, antisense to RNF40	16	30773532	30776033
9029	ENSG00000169100	134.407059	154.864944	193.263687	188.137589	3896.966129	4677.794102	6739.007462	6525.837637	5459.901333	-0.602690859	0.102272727	4.52E-10	1.86E-08	DOWN	293	SLC25A6	protein_coding	solute carrier family 25 member 6 [Source:HGNC Symbol;Acc:HGNC:10992]	X	1386152	1392113
1232	ENSG00000083807	22.994139	16.267979	22.349213	28.761324	288.9269892	252.0966881	403.1122924	476.4627219	355.1496729	-0.590910865	0.215689351	0.000591034	0.004357243	DOWN	10998	SLC27A5	protein_coding	solute carrier family 27 member 5 [Source:HGNC Symbol;Acc:HGNC:10999]	19	58479512	58512413
15181	ENSG00000233270	15.628868	18.251118	40.73114	26.166838	64.88185022	78.84505473	194.127787	123.8424932	115.4242963	-0.886489816	0.40803011	0.001395487	0.008872997	DOWN	NA	SNRPEP4	processed_pseudogene	SNRPE pseudogene 4 [Source:HGNC Symbol;Acc:HGNC:43446]	19	5576660	5576938
17257	ENSG00000253683	11.580584	24.57217	44.441402	37.928707	33.45470402	73.65788007	145.5958402	123.8424932	94.13772938	-1.017121603	0.485088954	0.001422753	0.009004912	DOWN	NA	AC027309.2	processed_pseudogene	coiled-coil domain containing 72 (CCDC72) pseudogene	5	172656522	172656713
13270	ENSG00000217130	11.926862	6.229237	18.861492	17.517546	88.19876514	48.75944174	160.4525586	148.4219193	111.4581712	-0.902752287	0.421470424	0.00146561	0.009226793	DOWN	NA	AL139100.1	processed_pseudogene	ribosomal protein S10 (RPS10) pseudogene	6	34744176	34744673
3128	ENSG00000112473	13.313215	13.456348	20.976389	22.99729	462.2831828	423.2734517	827.0239905	900.9305039	653.3777822	-0.916970215	0.158765402	5.60E-10	2.27E-08	DOWN	7922	SLC39A7	protein_coding	solute carrier family 39 member 7 [Source:HGNC Symbol;Acc:HGNC:4927]	6	33200445	33204439
19850	ENSG00000272106	2.744719	2.711396	4.843815	4.853125	83.12987059	86.10709924	168.3761418	168.2745327	126.4719111	-0.773880944	0.350731232	0.001530286	0.009564123	DOWN	NA	AL691432.2	lncRNA	artifact	1	1613758	1615795
2129	ENSG00000103061	15.501985	15.824753	15.906156	14.757235	375.0981966	404.5996229	662.6096403	523.7308491	491.5095772	-0.508170129	0.192655481	0.001017218	0.006788866	DOWN	84138	SLC7A6OS	protein_coding	solute carrier family 7 member 6 opposite strand [Source:HGNC Symbol;Acc:HGNC:25807]	16	68284503	68310946
18217	ENSG00000260729	1.046333	0.87946	1.933049	1.792183	68.93696585	60.17122597	144.6053923	133.2961186	101.7524257	-0.849399746	0.399981549	0.001635172	0.01006936	DOWN	NA	AC009690.1	protein_coding	novel protein	15	72284727	72375981
12771	ENSG00000210156	43.700138	49.256916	80.076889	120.881828	45.62005093	53.94661639	96.0734456	143.6951066	84.83380488	-0.962377685	0.468595059	0.001651775	0.010150279	DOWN	NA	MT-TK	Mt_tRNA	mitochondrially encoded tRNA-Lys (AAA/G) [Source:HGNC Symbol;Acc:HGNC:7489]	MT	8295	8364
18573	ENSG00000263072	8.660629	8.401896	12.372754	17.300617	165.2459623	159.7649793	241.6692858	325.2047149	222.9712356	-0.637589122	0.278610635	0.001674977	0.010265479	DOWN	NA	ZNF213-AS1	lncRNA	ZNF213 antisense RNA 1 (head to head) [Source:HGNC Symbol;Acc:HGNC:50505]	16	3100696	3143734
746	ENSG00000066230	9.152375	11.3563	14.515721	16.474682	351.7812816	452.3216297	637.8484429	721.3116206	540.8157437	-0.674622977	0.188335009	2.84E-05	0.000343407	DOWN	6550	SLC9A3	protein_coding	solute carrier family 9 member A3 [Source:HGNC Symbol;Acc:HGNC:11073]	5	470456	524449
3782	ENSG00000119705	121.957741	142.551743	242.21199	215.022842	788.7199917	948.2155266	1739.2265	1550.394571	1256.639147	-0.884579188	0.137313331	9.01E-12	5.31E-10	DOWN	81892	SLIRP	protein_coding	SRA stem-loop interacting RNA binding protein [Source:HGNC Symbol;Acc:HGNC:20495]	14	77708071	77761104
11158	ENSG00000187122	0.460322	0.553873	0.954855	0.990443	54.74406112	68.47070542	122.8155387	126.6785808	93.17722152	-0.704923225	0.441552927	0.005578715	0.027021891	DOWN	6585	SLIT1	protein_coding	slit guidance ligand 1 [Source:HGNC Symbol;Acc:HGNC:11085]	10	96998038	97185959
11632	ENSG00000197180	12.181809	15.197694	20.207479	24.813616	108.4743433	140.0537156	206.0131617	251.4664366	176.5019143	-0.68867963	0.312555658	0.001802544	0.01086975	DOWN	158960	CH17-340M24.3	lncRNA	uncharacterized protein BC009467 [Source:NCBI gene (formerly Entrezgene);Acc:158960]	X	154424380	154428479
8500	ENSG00000166002	13.199751	12.471143	23.766006	20.670662	205.7971187	198.1500717	421.9308023	370.582117	299.1150274	-0.878878068	0.223622439	5.75E-06	8.81E-05	DOWN	56935	SMCO4	protein_coding	single-pass membrane protein with coiled-coil domains 4 [Source:HGNC Symbol;Acc:HGNC:24810]	11	93478472	93543391
16940	ENSG00000250317	15.58057	14.553566	20.846228	23.343533	215.9349077	209.561856	331.8000441	372.4728421	282.4424125	-0.602971681	0.231831888	0.000837525	0.005760097	DOWN	389203	SMIM20	protein_coding	small integral membrane protein 20 [Source:HGNC Symbol;Acc:HGNC:37260]	4	25861830	25929874
1588	ENSG00000095932	20.815872	25.193584	56.108669	56.433964	254.4585063	321.6048285	810.1863763	807.3396121	548.3973308	-1.448630162	0.17814439	2.41E-17	5.06E-15	DOWN	284422	SMIM24	protein_coding	small integral membrane protein 24 [Source:HGNC Symbol;Acc:HGNC:37244]	19	3473986	3480525
15546	ENSG00000235453	0.558412	1.8687	4.265937	3.119776	9.124010187	29.04817806	71.31224828	52.94030243	40.60618474	-0.96660717	1.03859112	0.006349548	0.029826595	DOWN	100129250	SMIM27	protein_coding	small integral membrane protein 27 [Source:HGNC Symbol;Acc:HGNC:31420]	9	32551144	32568621
8906	ENSG00000168273	14.163544	11.179229	18.93713	18.041704	240.2656016	265.5833422	408.0645318	441.4843078	338.8494459	-0.646273774	0.212150595	0.000204762	0.00181768	DOWN	440957	SMIM4	protein_coding	small integral membrane protein 4 [Source:HGNC Symbol;Acc:HGNC:37257]	3	52534013	52579237
21336	ENSG00000277773	21.569967	17.465942	46.177677	25.719065	443.0213835	388.000664	1020.16133	600.3052151	612.872148	-0.865809359	0.227450796	9.48E-06	0.000135833	DOWN	6607	SMN2	protein_coding	survival of motor neuron 2, centromeric [Source:HGNC Symbol;Acc:HGNC:11118]	CHR_HSCHR5_2_CTG1_1	69673667	69702549
18404	ENSG00000261611	1.158927	0.777047	1.721697	1.849735	51.70272439	44.60970202	107.9588203	115.3342303	79.90136925	-0.904055241	0.462012993	0.002128281	0.012491824	DOWN	NA	AC010547.4	protein_coding	novel transcript	16	71447600	71489311
20456	ENSG00000274292	3.792087	6.272363	8.097422	7.639752	146.9979419	252.0966881	359.5325851	337.494428	274.0304108	-0.628891218	0.288146306	0.002163597	0.012656494	DOWN	NA	AC084018.2	lncRNA	novel transcript	12	121800797	121803403
10763	ENSG00000184209	8.030853	5.841444	15.430135	13.042651	157.135731	115.1552773	313.971982	275.1005001	215.3408726	-0.985923092	0.276410191	2.11E-05	0.00026637	DOWN	11066	SNRNP35	protein_coding	small nuclear ribonucleoprotein U11/U12 subunit 35 [Source:HGNC Symbol;Acc:HGNC:30852]	12	123458088	123473154
4195	ENSG00000124562	284.308624	283.108093	373.796021	355.806274	3586.749782	3700.530397	5356.342204	5133.318611	4444.235249	-0.504048124	0.088604649	2.11E-09	7.82E-08	DOWN	6631	SNRPC	protein_coding	small nuclear ribonucleoprotein polypeptide C [Source:HGNC Symbol;Acc:HGNC:11157]	6	34757505	34773857
4312	ENSG00000125743	387.672424	552.35022	579.871399	502.840637	4880.331671	5628.084498	8181.099594	7060.912837	6437.60715	-0.506267745	0.104245269	1.83E-07	4.18E-06	DOWN	6633	SNRPD2	protein_coding	small nuclear ribonucleoprotein D2 polypeptide [Source:HGNC Symbol;Acc:HGNC:11159]	19	45687454	45692569
10484	ENSG00000182004	203.232864	198.925919	273.195496	279.061646	2725.037709	2780.325614	4246.050116	4349.613062	3525.256625	-0.621684865	0.091432294	1.23E-12	8.83E-11	DOWN	6635	SNRPE	protein_coding	small nuclear ribonucleoprotein polypeptide E [Source:HGNC Symbol;Acc:HGNC:11161]	1	203861599	203871152
19280	ENSG00000268030	6.524665	5.33768	8.087146	9.466176	194.6455506	164.952154	275.3445142	321.4232648	239.0913709	-0.575235942	0.260446474	0.002382735	0.013680503	DOWN	NA	AC005253.1	lncRNA	novel transcript, antisense to KXD1	19	18557775	18561560
17534	ENSG00000255857	3.360154	3.965714	7.61272	8.371923	44.60627202	57.05892118	111.9206119	119.1156805	83.17537139	-0.875118206	0.458587474	0.002406199	0.013780871	DOWN	NA	PXN-AS1	lncRNA	PXN antisense RNA 1 [Source:HGNC Symbol;Acc:HGNC:44123]	12	120201291	120213231
5826	ENSG00000139343	91.083008	107.621193	160.760513	174.970215	1857.242962	2291.693762	3771.625576	4084.91155	3001.368462	-0.894883184	0.116187354	1.04E-15	1.57E-13	DOWN	6636	SNRPF	protein_coding	small nuclear ribonucleoprotein polypeptide F [Source:HGNC Symbol;Acc:HGNC:11162]	12	95858928	95903828
6344	ENSG00000143977	272.044983	274.80072	446.597656	427.649963	2585.13622	2673.469816	4743.254958	4554.756734	3639.154432	-0.804235113	0.091893793	1.85E-19	4.66E-17	DOWN	6637	SNRPG	protein_coding	small nuclear ribonucleoprotein polypeptide G [Source:HGNC Symbol;Acc:HGNC:11163]	2	70281362	70293740
18654	ENSG00000263843	1.740198	1.959382	3.825604	3.034908	65.89562912	76.77018486	164.4143502	130.460031	109.3850488	-0.783581315	0.397728321	0.002440814	0.01393013	DOWN	100287042	AC022211.2	lncRNA	novel transcript, antisense to SLC25A19	17	75271369	75273895
10854	ENSG00000184985	4.573184	4.661851	7.735431	7.370348	369.0155231	423.2734517	727.9792012	722.2569832	560.6312898	-0.813822612	0.169638994	1.26E-07	3.01E-06	DOWN	57537	SORCS2	protein_coding	sortilin related VPS10 domain containing receptor 2 [Source:HGNC Symbol;Acc:HGNC:16698]	4	7192538	7742836
9217	ENSG00000170469	2.851276	3.605973	8.005227	7.211141	34.46848293	47.72200681	103.9970287	90.75480417	69.23558066	-0.861997642	0.532785093	0.003908958	0.020309384	DOWN	202051	SPATA24	protein_coding	spermatogenesis associated 24 [Source:HGNC Symbol;Acc:HGNC:27322]	5	139396563	139404088
12854	ENSG00000212694	14.436099	15.46607	23.854704	21.616823	246.348275	272.8453867	460.5582701	353.5655912	333.3293808	-0.515597115	0.230534055	0.002718238	0.015246266	DOWN	338799	LINC01089	lncRNA	long intergenic non-protein coding RNA 1089 [Source:HGNC Symbol;Acc:HGNC:27886]	12	121795267	121803906
10600	ENSG00000183018	5.600766	6.348254	7.556614	7.434818	225.0589179	288.4069107	392.2173655	415.9595191	330.4106783	-0.527996419	0.225943378	0.002059629	0.012166836	DOWN	124976	SPNS2	protein_coding	sphingolipid transporter 2 [Source:HGNC Symbol;Acc:HGNC:26992]	17	4498881	4539035
13965	ENSG00000226054	2.963221	2.378255	10.183241	3.649853	39.53737747	33.19791778	154.5098713	55.77639006	70.75538915	-1.078269873	0.641647293	0.002815062	0.015693248	DOWN	NA	MEMO1P1	processed_pseudogene	mediator of cell motility 1 pseudogene 1 [Source:HGNC Symbol;Acc:HGNC:23274]	21	36130489	36131376
10563	ENSG00000182648	5.343012	2.844723	4.886364	4.567585	54.74406112	81.95735952	155.5003192	132.3507561	106.138124	-0.788903618	0.420847444	0.002879932	0.015981931	DOWN	100506380	LINC01006	lncRNA	long intergenic non-protein coding RNA 1006 [Source:HGNC Symbol;Acc:HGNC:48971]	7	156388922	156640654
13815	ENSG00000225151	5.794083	5.755963	6.950953	7.445049	166.2597412	287.3694758	396.1791571	371.5274796	305.3339634	-0.586077554	0.279399009	0.002917354	0.016146805	DOWN	NA	GOLGA2P7	transcribed_unprocessed_pseudogene	GOLGA2 pseudogene 7 [Source:HGNC Symbol;Acc:HGNC:49516]	15	84199311	84230136
7014	ENSG00000152377	2.313611	1.590484	4.033128	3.817539	153.0806154	115.1552773	324.8669088	312.9150019	226.5044508	-1.145398341	0.26218558	7.12E-07	1.41E-05	DOWN	6695	SPOCK1	protein_coding	SPARC (osteonectin), cwcv and kazal like domains proteoglycan 1 [Source:HGNC Symbol;Acc:HGNC:11251]	5	136975298	137598379
10778	ENSG00000184343	2.496308	2.903625	3.869106	3.84518	166.2597412	201.2623765	295.153472	292.1170259	238.6981539	-0.516248571	0.256624972	0.0043932	0.02229458	DOWN	26576	SRPK3	protein_coding	SRSF protein kinase 3 [Source:HGNC Symbol;Acc:HGNC:11402]	X	153776412	153785732
3042	ENSG00000111786	159.520508	181.11142	244.814774	202.687241	2910.559249	3375.813264	5035.437087	4133.12504	3863.73366	-0.506308718	0.117250634	2.32E-06	3.98E-05	DOWN	8683	SRSF9	protein_coding	serine and arginine rich splicing factor 9 [Source:HGNC Symbol;Acc:HGNC:10791]	12	120461672	120469748
7670	ENSG00000160408	12.379161	11.965996	19.04912	18.761782	391.3186591	434.6852359	689.3517334	652.300155	541.9139458	-0.629594748	0.171691749	2.44E-05	0.000302451	DOWN	30815	ST6GALNAC6	protein_coding	ST6 N-acetylgalactosaminide alpha-2,6-sialyltransferase 6 [Source:HGNC Symbol;Acc:HGNC:23364]	9	127885321	127905408
7534	ENSG00000159167	0.890373	0.799172	2.037722	2.579077	51.70272439	48.75944174	134.7009134	150.3126444	96.36893099	-1.312449797	0.390353495	3.64E-05	0.000424396	DOWN	6781	STC1	protein_coding	stanniocalcin 1 [Source:HGNC Symbol;Acc:HGNC:11373]	8	23841929	23854806
3420	ENSG00000115661	12.338577	14.646471	16.520401	19.027649	432.8835944	449.2093249	621.0108288	731.7106086	558.7035892	-0.538664485	0.174434289	0.000239927	0.00206967	DOWN	8576	STK16	protein_coding	serine/threonine kinase 16 [Source:HGNC Symbol;Acc:HGNC:11394]	2	219245455	219250337
8462	ENSG00000165752	19.775827	21.686661	44.180538	45.174637	236.2104859	293.5940854	538.8036537	550.2010003	404.7023063	-0.969232569	0.199977888	8.34E-08	2.08E-06	DOWN	282974	STK32C	protein_coding	serine/threonine kinase 32C [Source:HGNC Symbol;Acc:HGNC:21332]	10	132207492	132331847
11677	ENSG00000197457	43.470001	38.79303	56.969429	55.630604	1456.800293	1348.66541	2184.928051	2176.224575	1791.654582	-0.605302553	0.110483721	5.02E-09	1.69E-07	DOWN	50861	STMN3	protein_coding	stathmin 3 [Source:HGNC Symbol;Acc:HGNC:15926]	20	63639705	63657682
4555	ENSG00000128578	13.165211	14.264153	17.651619	20.37118	777.5684237	827.8730746	1229.145835	1307.436398	1035.505933	-0.61672267	0.132234155	3.43E-07	7.31E-06	DOWN	57464	STRIP2	protein_coding	striatin interacting protein 2 [Source:HGNC Symbol;Acc:HGNC:22209]	7	129434432	129488399
11936	ENSG00000198829	30.057344	23.856319	35.271477	35.027313	1866.366973	1537.478567	2507.814064	2480.631314	2098.07273	-0.512113345	0.119249587	2.54E-06	4.29E-05	DOWN	56670	SUCNR1	protein_coding	succinate receptor 1 [Source:HGNC Symbol;Acc:HGNC:4542]	3	151873643	151884619
11503	ENSG00000196502	77.345421	82.366379	157.186737	158.062637	1890.697666	2136.078522	4132.148609	4414.843078	3143.441969	-1.067831015	0.102779903	1.92E-26	1.22E-23	DOWN	6817	SULT1A1	protein_coding	sulfotransferase family 1A member 1 [Source:HGNC Symbol;Acc:HGNC:11453]	16	28605196	28623625
12974	ENSG00000213648	4.415116	3.360837	13.87944	9.923855	89.21254405	70.54557528	314.9624299	228.7777355	175.8745712	-1.662208034	0.306854545	3.10E-09	1.12E-07	DOWN	445329	SULT1A4	protein_coding	sulfotransferase family 1A member 4 [Source:HGNC Symbol;Acc:HGNC:30004]	16	29459913	29464966
7792	ENSG00000161860	4.088089	4.092515	6.666584	6.455626	61.84051349	53.94661639	121.8250908	111.5527801	87.2912502	-0.658194994	0.463881865	0.007282562	0.033138336	DOWN	256126	SYCE2	protein_coding	synaptonemal complex central element protein 2 [Source:HGNC Symbol;Acc:HGNC:27411]	19	12898786	12919293
2025	ENSG00000102003	2.119864	2.865986	4.47225	4.408926	72.99208149	104.780928	177.2901728	175.8374331	132.7251538	-0.757988906	0.362976408	0.002015889	0.011951811	DOWN	6855	SYP	protein_coding	synaptophysin [Source:HGNC Symbol;Acc:HGNC:11506]	X	49187815	49200199
16181	ENSG00000240376	44.655285	59.9146	130.358994	81.42202	417.6769108	580.9635611	1394.550633	867.8428149	815.2584799	-0.826572452	0.497097724	0.003728398	0.019571416	DOWN	NA	AC010343.1	processed_pseudogene	ribosomal protein S8 (RPS8) pseudogene	5	33162179	33162807
18229	ENSG00000260793	1.566114	1.384365	3.207324	3.016136	42.5787142	38.38509243	98.05434138	92.64552926	67.91591932	-0.862494676	0.522222595	0.003733569	0.019591543	DOWN	NA	AC003102.1	lncRNA	novel transcript, antisense to UBTF	17	44221401	44223710
20958	ENSG00000276234	5.04837	5.67039	10.287646	6.159922	275.7478634	152.5029348	414.0072192	329.9315277	293.0473863	-0.602476656	0.300894696	0.003377022	0.018142827	DOWN	6871	TADA2A	protein_coding	transcriptional adaptor 2A [Source:HGNC Symbol;Acc:HGNC:11531]	17	37406886	37479725
3863	ENSG00000120656	25.304218	21.857225	31.584654	34.106644	484.5863188	445.0595852	689.3517334	733.6013337	588.1497428	-0.543398966	0.165237036	0.000121305	0.001178942	DOWN	6883	TAF12	protein_coding	TATA-box binding protein associated factor 12 [Source:HGNC Symbol;Acc:HGNC:11545]	1	28589323	28643085
21121	ENSG00000276833	46.477009	50.123207	77.491142	92.510963	1511.544354	1692.056372	2885.174712	3431.666033	2380.110368	-0.953553407	0.11859284	6.63E-17	1.28E-14	DOWN	8148	TAF15	protein_coding	TATA-box binding protein associated factor 15 [Source:HGNC Symbol;Acc:HGNC:11547]	CHR_HSCHR17_7_CTG4	35809455	35864615
9981	ENSG00000176912	5.157474	5.998466	12.00728	8.176118	64.88185022	71.58301021	162.4334544	117.2249554	104.0308176	-0.738064206	0.423269043	0.003928926	0.020375919	DOWN	494514	TYMSOS	lncRNA	TYMS opposite strand [Source:HGNC Symbol;Acc:HGNC:29553]	18	630886	658340
6248	ENSG00000143374	41.903595	39.357182	59.937748	58.30043	1524.72348	1465.895557	2488.005107	2455.106525	1983.432667	-0.698873508	0.105416806	3.34E-12	2.21E-10	DOWN	80222	TARS2	protein_coding	threonyl-tRNA synthetase 2, mitochondrial [Source:HGNC Symbol;Acc:HGNC:30740]	1	150487364	150507609
9353	ENSG00000171530	198.218201	202.536407	292.158691	322.77417	2200.914013	2184.837964	3445.768219	3779.559449	2902.769911	-0.697078671	0.099726235	2.80E-13	2.37E-11	DOWN	6902	TBCA	protein_coding	tubulin folding cofactor A [Source:HGNC Symbol;Acc:HGNC:11579]	5	77691166	77868780
2005	ENSG00000101849	11.22518	12.756316	16.420437	16.06464	965.117522	1135.991249	1600.563795	1555.121384	1314.198487	-0.5422953	0.129438536	3.65E-06	5.96E-05	DOWN	6907	TBL1X	protein_coding	transducin beta like 1 X-linked [Source:HGNC Symbol;Acc:HGNC:11585]	X	9463295	9741037
609	ENSG00000059377	34.131523	36.158993	44.776482	43.529613	888.0703248	947.1780916	1442.092132	1330.125099	1151.866412	-0.551206853	0.128727883	2.37E-06	4.03E-05	DOWN	6916	TBXAS1	protein_coding	thromboxane A synthase 1 [Source:HGNC Symbol;Acc:HGNC:11609]	7	139777051	140020325
20033	ENSG00000272779	9.198776	9.818507	14.676894	13.108588	154.0943943	170.1393286	280.2967537	249.5757115	213.526547	-0.537711052	0.269776197	0.004229103	0.021611486	DOWN	NA	AC245060.4	transcribed_unprocessed_pseudogene	BMS1, ribosome biogenesis factor (BSM1) pseudogene	22	22303224	22310401
884	ENSG00000070814	44.780434	49.521187	83.1353	80.195374	3130.549273	3651.770956	6716.227161	6363.23528	4965.445667	-0.9289467	0.099447326	7.62E-22	2.72E-19	DOWN	6949	TCOF1	protein_coding	treacle ribosome biogenesis factor 1 [Source:HGNC Symbol;Acc:HGNC:11654]	5	150357629	150400308
16371	ENSG00000242282	4.90418	4.682531	7.917679	10.47158	56.77161894	57.05892118	102.016133	140.859019	89.17642301	-0.762884094	0.462216165	0.004343388	0.022080021	DOWN	NA	AC108488.1	lncRNA	novel transcript	2	3531813	3536873
12416	ENSG00000205356	7.301564	6.515405	9.185749	9.649994	613.3362403	618.3112186	918.1451966	940.6357307	772.6070966	-0.538171057	0.144728519	2.54E-05	0.000313564	DOWN	25851	TECPR1	protein_coding	tectonin beta-propeller repeat containing 1 [Source:HGNC Symbol;Acc:HGNC:22214]	7	98214624	98252232
21109	ENSG00000276794	2.643562	1.423775	6.925984	6.361499	18.24802037	11.41178424	53.48418621	49.15885226	33.07571077	-1.14670983	0.880383803	0.004395037	0.022296182	DOWN	NA	AC108108.1	transcribed_unprocessed_pseudogene	glucuronidase, beta (GUSB) pseudogene	CHR_HSCHR5_2_CTG1_1	70064043	70134190
1459	ENSG00000090447	14.743046	15.053832	26.938406	24.987009	590.0193254	597.56252	1110.292088	1056.915324	838.6973142	-0.82727545	0.140598162	3.23E-10	1.40E-08	DOWN	7023	TFAP4	protein_coding	transcription factor AP-4 [Source:HGNC Symbol;Acc:HGNC:11745]	16	4257186	4273075
17260	ENSG00000253716	21.718565	21.727638	28.176847	37.760246	179.438867	178.4388081	255.5355563	322.3686273	233.9454647	-0.524038346	0.264835935	0.004561068	0.022954222	DOWN	100507316	MINCR	lncRNA	MYC-induced long non-coding RNA [Source:HGNC Symbol;Acc:HGNC:51653]	8	143280161	143281690
21026	ENSG00000276504	1.873564	1.172922	2.610393	7.874207	33.45470402	21.78613354	53.48418621	106.8259674	53.88774779	-1.026922315	0.700690463	0.003955045	0.020475147	DOWN	29844	TFPT	protein_coding	TCF3 fusion partner [Source:HGNC Symbol;Acc:HGNC:13630]	CHR_HSCHR19_4_CTG3_1	54107066	54115801
17000	ENSG00000250988	10.114443	12.888019	16.463284	20.551968	117.5983535	150.4280649	207.9940575	252.4117991	182.1080688	-0.574397293	0.309266834	0.004838889	0.024056565	DOWN	100505616	SNHG21	lncRNA	small nucleolar RNA host gene 21 [Source:HGNC Symbol;Acc:HGNC:50284]	15	82750564	82757206
3189	ENSG00000113296	4.492229	3.301023	6.594261	7.202508	114.5570168	93.36914375	187.1946517	206.0890345	150.3024617	-0.714782118	0.328353781	0.001815463	0.010922587	DOWN	7060	THBS4	protein_coding	thrombospondin 4 [Source:HGNC Symbol;Acc:HGNC:11788]	5	79991311	80083287
17945	ENSG00000259431	2.140811	2.94618	3.809262	5.634245	75.01963931	99.59375334	149.5576318	199.4714967	130.9106303	-0.754707686	0.375096661	0.002352879	0.013544304	DOWN	79178	THTPA	protein_coding	thiamine triphosphatase [Source:HGNC Symbol;Acc:HGNC:18987]	14	23555988	23560271
5199	ENSG00000134809	56.186218	63.599113	102.44545	107.050735	559.6059581	641.1347871	1132.081941	1204.39188	884.3036417	-0.921286302	0.143948418	1.14E-11	6.50E-10	DOWN	26519	TIMM10	protein_coding	translocase of inner mitochondrial membrane 10 [Source:HGNC Symbol;Acc:HGNC:11814]	11	57528464	57530803
6881	ENSG00000150779	40.759098	54.000359	68.581688	68.816399	586.9779887	786.3756774	1135.053285	1089.05765	899.3661503	-0.63334801	0.1625671	1.01E-05	0.00014287	DOWN	26521	TIMM8B	protein_coding	translocase of inner mitochondrial membrane 8 homolog B [Source:HGNC Symbol;Acc:HGNC:11818]	11	112084800	112086798
20005	ENSG00000272667	5.515642	4.753574	9.176401	10.546972	51.70272439	46.68457188	99.04478928	113.4435052	77.71889769	-0.745791175	0.494017655	0.005435702	0.026475791	DOWN	NA	AC012306.2	lncRNA	novel transcript	2	127886556	127887185
14994	ENSG00000232112	177.739899	237.10939	441.60379	416.641235	1498.365228	2066.570382	4234.164742	3981.867033	2945.241846	-1.176978284	0.132976126	5.56E-20	1.54E-17	DOWN	51372	TMA7	protein_coding	translation machinery associated 7 homolog [Source:HGNC Symbol;Acc:HGNC:26932]	3	48440257	48444208
16561	ENSG00000244187	53.881989	52.291412	69.85981	76.157944	627.529145	619.3486536	916.1643008	981.2863201	786.0821049	-0.550334537	0.14536374	1.88E-05	0.000242402	DOWN	85014	TMEM141	protein_coding	transmembrane protein 141 [Source:HGNC Symbol;Acc:HGNC:28211]	9	136791344	136793317
12769	ENSG00000210151	1873.194824	2081.283203	3744.936523	2525.426514	1919.083476	2212.848707	4393.626852	2951.421861	2869.245224	-0.590765807	0.342242769	0.005662508	0.02731722	DOWN	113219467	MT-TS1	Mt_tRNA	mitochondrially encoded tRNA-Ser (UCN) 1 [Source:HGNC Symbol;Acc:HGNC:7497]	MT	7446	7514
12427	ENSG00000205544	28.419029	38.238689	69.92733	73.256386	205.7971187	286.3320408	579.4120173	602.1959402	418.4342792	-1.19920768	0.208410211	5.18E-10	2.11E-08	DOWN	254863	TMEM256	protein_coding	transmembrane protein 256 [Source:HGNC Symbol;Acc:HGNC:28618]	17	7402975	7404097
392	ENSG00000034510	547.18689	529.477844	766.379822	715.914917	4029.771166	4045.996229	6462.6725	6013.451139	5137.972759	-0.607782766	0.088183057	6.81E-13	5.28E-11	DOWN	9168	TMSB10	protein_coding	thymosin beta 10 [Source:HGNC Symbol;Acc:HGNC:11879]	2	84905656	84906671
6516	ENSG00000145901	25.704521	28.816814	39.54406	39.207802	1013.77891	1113.167681	1722.388886	1745.139255	1398.618683	-0.671004795	0.120033256	2.32E-09	8.50E-08	DOWN	10318	TNIP1	protein_coding	TNFAIP3 interacting protein 1 [Source:HGNC Symbol;Acc:HGNC:16903]	5	151029945	151093577
6770	ENSG00000149115	12.205202	13.9708	17.645931	16.929558	951.9383961	1152.590208	1608.487378	1522.033695	1308.762419	-0.524667244	0.133912916	1.21E-05	0.000166828	DOWN	85456	TNKS1BP1	protein_coding	tankyrase 1 binding protein 1 [Source:HGNC Symbol;Acc:HGNC:19081]	11	57299638	57324952
2347	ENSG00000105048	18.61668	25.448383	33.465984	33.18708	260.5411798	381.7760545	557.6221636	541.6927374	435.4080338	-0.670431512	0.218239943	0.000178069	0.001618972	DOWN	7138	TNNT1	protein_coding	troponin T1, slow skeletal type [Source:HGNC Symbol;Acc:HGNC:11948]	19	55132698	55149206
1727	ENSG00000100216	53.431934	62.646183	82.236267	89.809341	1575.412426	1851.821351	2785.139474	3002.471438	2303.711172	-0.726285824	0.114709677	2.29E-11	1.24E-09	DOWN	56993	TOMM22	protein_coding	translocase of outer mitochondrial membrane 22 [Source:HGNC Symbol;Acc:HGNC:18002]	22	38681957	38685421
11534	ENSG00000196683	89.187737	106.011665	165.056396	180.722214	1000.599784	1224.173218	2145.310136	2354.898096	1681.245308	-0.986830312	0.128386966	1.08E-15	1.62E-13	DOWN	54543	TOMM7	protein_coding	translocase of outer mitochondrial membrane 7 [Source:HGNC Symbol;Acc:HGNC:21648]	7	22812628	22822852
11849	ENSG00000198467	35.365658	37.280674	51.231514	48.655945	850.5605052	938.8786122	1457.939298	1391.573664	1159.73802	-0.630266111	0.12868497	1.03E-07	2.53E-06	DOWN	7169	TPM2	protein_coding	tropomyosin 2 [Source:HGNC Symbol;Acc:HGNC:12011]	9	35681992	35690056
19398	ENSG00000269293	4.354607	4.418529	6.297034	7.112132	110.5019011	126.5670615	194.127787	209.8704846	160.2668086	-0.550564347	0.316137585	0.006372795	0.029916621	DOWN	100129195	ZSCAN16-AS1	lncRNA	ZSCAN16 antisense RNA 1 [Source:HGNC Symbol;Acc:HGNC:48982]	6	28015122	28137293
9444	ENSG00000172236	209.027405	242.366272	353.46048	360.904205	3707.389472	4413.248195	7084.673777	7237.695632	5610.751769	-0.797171756	0.100138558	1.49E-16	2.57E-14	DOWN	7177	TPSAB1	protein_coding	tryptase alpha/beta 1 [Source:HGNC Symbol;Acc:HGNC:12019]	16	1240705	1242554
12235	ENSG00000204104	4.347031	4.776808	6.397264	9.341484	259.5274009	283.2197361	422.9212502	608.813478	393.6204663	-0.827821719	0.227059624	1.86E-05	0.000239908	DOWN	26146	TRAF3IP1	protein_coding	TRAF3 interacting protein 1 [Source:HGNC Symbol;Acc:HGNC:17861]	2	238320441	238400897
1937	ENSG00000101255	41.152546	44.870625	78.606628	70.039093	1490.254997	1706.580461	3288.287004	2868.229957	2338.338105	-0.919500222	0.116550623	2.32E-16	3.87E-14	DOWN	57761	TRIB3	protein_coding	tribbles pseudokinase 3 [Source:HGNC Symbol;Acc:HGNC:16228]	20	362835	397559
14990	ENSG00000232093	4.300047	3.931788	6.695877	8.788406	52.7165033	49.79687667	94.09254981	122.8971306	79.87576511	-0.701081306	0.50218619	0.006774685	0.031383425	DOWN	NA	DCST1-AS1	lncRNA	DCST1 antisense RNA 1 [Source:HGNC Symbol;Acc:HGNC:41147]	1	155045191	155046118
4065	ENSG00000123144	187.449783	206.574905	266.028351	249.432236	2694.624342	3078.069439	4384.712821	4089.638363	3561.761241	-0.524882222	0.102618014	4.53E-08	1.22E-06	DOWN	79002	TRIR	protein_coding	telomerase RNA component interacting RNase [Source:HGNC Symbol;Acc:HGNC:28424]	19	12730640	12734684
9562	ENSG00000173113	120.061684	130.139999	167.043671	205.772385	1867.380752	2065.532947	2908.945461	3106.461318	2487.080119	-0.584119264	0.105795154	4.17E-09	1.46E-07	DOWN	51504	TRMT112	protein_coding	tRNA methyltransferase subunit 11-2 [Source:HGNC Symbol;Acc:HGNC:26940]	11	64316460	64317559
16435	ENSG00000243004	10.458787	14.004559	19.627804	16.808323	125.7085848	174.2890683	268.4113789	229.7230981	199.5330325	-0.524753616	0.300917301	0.006941402	0.031941346	DOWN	NA	AC005062.1	lncRNA	novel transcript, sense overlapping to MACC1	7	19918981	20140453
19774	ENSG00000271857	2.970403	4.194133	7.883631	6.014189	41.56493529	60.17122597	124.7964345	94.53625434	80.26721253	-0.707415341	0.524656351	0.006996808	0.03213576	DOWN	NA	AL096865.1	lncRNA	novel transcript, antisense to RUNX2	6	45421079	45422005
16714	ENSG00000247157	0.640863	1.013054	1.674743	1.596707	35.48226184	58.09635611	105.9779245	100.2084296	74.94124302	-0.717125199	0.550953565	0.007178413	0.032774712	DOWN	338817	LINC01252	lncRNA	long intergenic non-protein coding RNA 1252 [Source:HGNC Symbol;Acc:HGNC:27888]	12	11548030	11590369
671	ENSG00000064201	23.544382	25.06848	31.856268	33.456211	766.4168557	876.6325164	1282.630021	1312.16321	1059.460651	-0.614406274	0.134869725	5.79E-07	1.16E-05	DOWN	10077	TSPAN32	protein_coding	tetraspanin 32 [Source:HGNC Symbol;Acc:HGNC:13410]	11	2301997	2318204
7484	ENSG00000158526	38.165173	46.315456	54.056625	57.296104	869.8223044	1095.531287	1410.397799	1488.946006	1216.174349	-0.506340751	0.141848241	5.00E-05	0.000556927	DOWN	90121	TSR2	protein_coding	TSR2 ribosome maturation factor [Source:HGNC Symbol;Acc:HGNC:25455]	X	54440404	54448032
10634	ENSG00000183298	12.12091	16.825043	24.373398	17.777542	159.1632888	228.2356847	365.4752724	265.6468747	254.6302802	-0.506134526	0.289407881	0.007362927	0.033398656	DOWN	NA	RPSAP19	processed_pseudogene	ribosomal protein SA pseudogene 19 [Source:HGNC Symbol;Acc:HGNC:36508]	1	101786340	101787219
7833	ENSG00000162222	27.351088	22.830069	37.399502	30.964411	379.1533122	341.3160922	598.2305272	516.1679487	458.7169701	-0.536639315	0.190036265	0.0005443	0.004070034	DOWN	283237	TTC9C	protein_coding	tetratricopeptide repeat domain 9C [Source:HGNC Symbol;Acc:HGNC:28432]	11	62728069	62740293
4615	ENSG00000129235	24.231661	28.057644	33.165855	37.28582	674.1629749	708.5680576	990.4478928	1085.2762	864.6137813	-0.532421573	0.142293402	2.39E-05	0.000296872	DOWN	84817	TXNDC17	protein_coding	thioredoxin domain containing 17 [Source:HGNC Symbol;Acc:HGNC:28218]	17	6640985	6644541
17804	ENSG00000258657	3.78196	2.173594	6.662505	7.439636	34.46848293	21.78613354	68.3409046	75.62900347	50.05613114	-0.777962242	0.754813799	0.007819506	0.035008327	DOWN	NA	AL136018.1	lncRNA	novel transcript, antisense to GZMB	14	24595723	24657774
657	ENSG00000063244	187.269882	221.48967	258.60498	262.299652	6913.972164	8345.126582	11216.82239	11215.78122	9422.925587	-0.529156662	0.098350245	1.05E-08	3.29E-07	DOWN	11338	U2AF2	protein_coding	U2 small nuclear RNA auxiliary factor 2 [Source:HGNC Symbol;Acc:HGNC:23156]	19	55654146	55674716
20853	ENSG00000275807	2.734606	3.897635	5.915086	5.365691	62.8542924	93.36914375	155.5003192	139.9136564	112.9093529	-0.601946694	0.417717294	0.008219148	0.036326849	DOWN	NA	AC145285.6	lncRNA	novel transcript, antisense to ATXN2L	16	28822431	28823969
11820	ENSG00000198258	278.479095	290.336395	426.404083	391.477966	1996.130673	2149.565176	3458.644042	3158.456258	2690.699037	-0.648156095	0.103819707	4.68E-11	2.45E-09	DOWN	59286	UBL5	protein_coding	ubiquitin like 5 [Source:HGNC Symbol;Acc:HGNC:13736]	19	9827892	9830115
7831	ENSG00000162191	79.641739	85.423721	110.998909	113.579742	1465.924303	1689.981502	2376.084495	2397.43941	1982.357428	-0.562999243	0.11380348	9.68E-08	2.39E-06	DOWN	51035	UBXN1	protein_coding	UBX domain protein 1 [Source:HGNC Symbol;Acc:HGNC:18402]	11	62676498	62679117
7445	ENSG00000158062	26.469316	34.011963	46.867123	54.316517	894.1529983	1087.231807	1618.391857	1793.352745	1348.282352	-0.743902697	0.135675574	3.77E-09	1.34E-07	DOWN	91544	UBXN11	protein_coding	UBX domain protein 11 [Source:HGNC Symbol;Acc:HGNC:30600]	1	26281328	26318363
20128	ENSG00000273046	1.918512	0.766321	3.712275	2.738236	40.55115638	16.59895889	88.14986246	65.2300155	52.63249831	-0.765790888	0.884391708	0.008369515	0.036747636	DOWN	NA	AC012531.2	lncRNA	novel transcript	12	54017110	54035361
10271	ENSG00000179743	2.320046	2.581193	3.647703	4.136996	85.15742841	98.55631841	153.5194234	173.0013454	127.5586289	-0.55907359	0.365226697	0.008445859	0.037016301	DOWN	729614	FLJ37453	lncRNA	uncharacterized LOC729614 [Source:NCBI gene (formerly Entrezgene);Acc:729614]	1	15834474	15848147
9448	ENSG00000172250	1.09456	1.144139	2.197725	2.51671	23.31691492	31.12304792	64.37911303	73.73827839	48.13933856	-0.743739059	0.783797587	0.008571094	0.037386295	DOWN	94009	SERHL	transcribed_unitary_pseudogene	serine hydrolase like (pseudogene) [Source:HGNC Symbol;Acc:HGNC:14408]	22	42500568	42512560
1678	ENSG00000100024	1.971326	1.869205	3.332651	3.731092	80.08853386	73.65788007	168.3761418	167.3291702	122.3629315	-0.92785219	0.351079069	0.000429166	0.003327963	DOWN	51733	UPB1	protein_coding	beta-ureidopropionase 1 [Source:HGNC Symbol;Acc:HGNC:16297]	22	24494107	24528390
12962	ENSG00000213599	20.397133	14.695268	26.271017	40.641682	730.9345938	551.9153831	1018.180434	1710.160841	1002.797813	-0.658282127	0.548567648	0.008672518	0.037720996	DOWN	100526830	SLX1A-SULT1A3	lncRNA	SLX1A-SULT1A3 readthrough (NMD candidate) [Source:HGNC Symbol;Acc:HGNC:44437]	16	30193892	30204310
18814	ENSG00000265206	18.713459	28.086678	35.41164	49.505077	452.1453937	703.3808829	978.5625181	1363.212788	874.3253956	-0.628865848	0.497652659	0.008915143	0.03857701	DOWN	NA	AC004687.1	lncRNA	novel transcript, MIR142 host	17	58330884	58332508
11850	ENSG00000198468	8.775786	6.44937	12.083778	10.965458	134.832595	105.8183629	225.8221196	182.4549709	162.2320121	-0.520454402	0.330332949	0.009080812	0.03917821	DOWN	642946	FLVCR1-DT	lncRNA	FLVCR1 divergent transcript [Source:HGNC Symbol;Acc:HGNC:39077]	1	212852105	212858126
5570	ENSG00000137288	36.749035	39.046803	52.536457	58.839512	1096.90878	1125.6169	1639.191263	1837.784784	1424.875432	-0.608440672	0.121905406	6.88E-08	1.76E-06	DOWN	84300	UQCC2	protein_coding	ubiquinol-cytochrome c reductase complex assembly factor 2 [Source:HGNC Symbol;Acc:HGNC:21237]	6	33694293	33711727
4479	ENSG00000127540	71.163651	87.059265	115.070053	116.460709	1322.981477	1642.259495	2503.852273	2513.719003	1995.703062	-0.724594098	0.123398895	4.02E-10	1.68E-08	DOWN	10975	UQCR11	protein_coding	ubiquinol-cytochrome c reductase, complex III subunit XI [Source:HGNC Symbol;Acc:HGNC:30862]	19	1597169	1605473
7312	ENSG00000156467	107.36451	74.098694	79.348076	110.050674	3474.220323	3506.530065	4837.347508	5921.750972	4434.962217	-0.594252247	0.108082065	4.66E-09	1.59E-07	DOWN	7381	UQCRB	protein_coding	ubiquinol-cytochrome c reductase binding protein [Source:HGNC Symbol;Acc:HGNC:12582]	8	96222947	96235546
9630	ENSG00000173660	573.60968	612.445007	760.989502	795.996704	5182.437786	5750.50182	7887.927018	8218.03659	6759.725804	-0.537117478	0.089327335	2.60E-10	1.15E-08	DOWN	7388	UQCRH	protein_coding	ubiquinol-cytochrome c reductase hinge protein [Source:HGNC Symbol;Acc:HGNC:12590]	1	46303698	46316776
8255	ENSG00000164405	54.651134	69.540611	118.112885	116.488625	599.1433356	782.2259377	1452.987059	1515.416157	1087.443122	-1.066747109	0.148829033	5.14E-14	4.99E-12	DOWN	27089	UQCRQ	protein_coding	ubiquinol-cytochrome c reductase complex III subunit VII [Source:HGNC Symbol;Acc:HGNC:29594]	5	132866630	132868847
14933	ENSG00000231793	5.449254	4.151784	7.556994	8.691402	85.15742841	74.695315	135.6913613	155.0394571	112.6458905	-0.557874847	0.395690171	0.009797388	0.041481854	DOWN	NA	DOC2GP	transcribed_unitary_pseudogene	double C2 domain gamma, pseudogene [Source:HGNC Symbol;Acc:HGNC:37962]	11	67612651	67616257
3393	ENSG00000115464	54.240105	46.391644	26.798452	26.643202	7898.351485	7139.627192	4392.636404	4521.669045	5988.071032	0.7363062	0.089820593	2.41E-17	5.06E-15	UP	9736	USP34	protein_coding	ubiquitin specific peptidase 34 [Source:HGNC Symbol;Acc:HGNC:20066]	2	61187463	61471087
20296	ENSG00000273654	2.726325	2.191955	4.329449	4.406824	67.92318694	54.98405132	120.8346429	118.1703179	90.47804978	-0.594500076	0.460792097	0.009825191	0.041563391	DOWN	NA	AC020904.2	transcribed_processed_pseudogene	citrate synthase (CS) pseudogene	19	18022403	18032099
7749	ENSG00000161133	8.563446	8.317477	10.911403	14.391759	136.8601528	152.5029348	214.9271927	287.3902132	197.9201234	-0.607824039	0.297185107	0.003068955	0.016840033	DOWN	373856	USP41	protein_coding	ubiquitin specific peptidase 41 [Source:HGNC Symbol;Acc:HGNC:20070]	22	20350578	20390758
4186	ENSG00000124486	53.269337	49.152351	27.653973	28.34408	8155.851328	7685.317966	4839.328404	4780.698382	6365.29902	0.702904891	0.084508139	9.21E-18	1.98E-15	UP	8239	USP9X	protein_coding	ubiquitin specific peptidase 9 X-linked [Source:HGNC Symbol;Acc:HGNC:12632]	X	41085445	41236579
4957	ENSG00000132467	25.895134	27.652716	34.120518	37.183563	797.8440019	883.8945609	1203.39419	1305.545672	1047.669606	-0.528331515	0.135128739	1.24E-05	0.000169769	DOWN	57050	UTP3	protein_coding	UTP3 small subunit processome component [Source:HGNC Symbol;Acc:HGNC:24477]	4	70688532	70690551
8146	ENSG00000163945	21.990404	24.638563	37.565582	40.819027	1087.78477	1295.756228	2050.227138	2021.185118	1613.738314	-0.738579065	0.123449479	2.01E-10	9.13E-09	DOWN	57654	UVSSA	protein_coding	UV stimulated scaffold protein A [Source:HGNC Symbol;Acc:HGNC:29304]	4	1347208	1395989
4419	ENSG00000126756	148.98024	165.912048	214.756821	224.695129	1368.601528	1572.751355	2190.870739	2256.580391	1847.201003	-0.561435435	0.115724085	1.58E-07	3.69E-06	DOWN	8409	UXT	protein_coding	ubiquitously expressed prefoldin like chaperone [Source:HGNC Symbol;Acc:HGNC:12641]	X	47651796	47659180
15672	ENSG00000236178	6.703579	9.575265	18.300102	13.218037	508.9170126	497.9687667	974.6007265	832.8644008	703.5877266	-0.791359757	0.158383125	4.76E-08	1.27E-06	DOWN	57176	VARS2	protein_coding	valyl-tRNA synthetase 2, mitochondrial [Source:HGNC Symbol;Acc:HGNC:21642]	CHR_HSCHR6_MHC_COX_CTG1	30904070	30916176
3152	ENSG00000112715	110.371254	109.017708	150.576141	135.31665	5671.07922	5817.935091	8206.851239	8297.447044	6998.328149	-0.50371522	0.081418845	9.70E-11	4.71E-09	DOWN	7422	VEGFA	protein_coding	vascular endothelial growth factor A [Source:HGNC Symbol;Acc:HGNC:12680]	6	43770184	43786487
20567	ENSG00000274712	1.61537	2.116364	4.027926	2.77747	48.66138766	66.39583556	137.6722571	94.53625434	86.81643366	-0.587275396	0.521609484	0.011362768	0.046634761	DOWN	NA	AC005332.4	transcribed_unprocessed_pseudogene	bromodomain PHD finger transcription factor (BPTF) pseudogene	17	68205489	68207493
14706	ENSG00000230415	6.922897	9.764082	14.118938	17.210676	35.48226184	51.87174653	85.17851878	102.0991547	68.65792046	-0.601425061	0.607675958	0.011551043	0.047261378	DOWN	NA	LINC01786	lncRNA	long intergenic non-protein coding RNA 1786 [Source:HGNC Symbol;Acc:HGNC:52575]	1	1275223	1280420
22028	ENSG00000280441	1.520457	1.797097	3.008324	2.8289	49.67516657	61.20866091	112.9110598	105.8806049	82.41887303	-0.5738648	0.497010947	0.011611263	0.047428836	DOWN	NA	FP236383.3	lncRNA	novel transcript	21	8380643	8454792
16543	ENSG00000244040	5.387213	6.138517	10.899012	10.465121	43.59249311	51.87174653	100.0352372	95.48161689	72.74527342	-0.581638782	0.547167807	0.011910812	0.048342527	DOWN	101928376	IL12A-AS1	lncRNA	IL12A antisense RNA 1 [Source:HGNC Symbol;Acc:HGNC:49094]	3	159902045	160225299
4856	ENSG00000131475	44.281635	52.274815	63.086853	71.375526	716.7416891	876.6325164	1175.661649	1318.780748	1021.954151	-0.591840053	0.148217284	7.33E-06	0.000109065	DOWN	84313	VPS25	protein_coding	vacuolar protein sorting 25 homolog [Source:HGNC Symbol;Acc:HGNC:28122]	17	42773449	42779599
11202	ENSG00000187653	1238.438721	1267.458496	312.310638	252.959198	2482.74455	2636.122159	717.0842744	578.5618766	1603.628215	1.966583813	0.128996005	9.90E-54	1.97E-50	UP	NA	TMSB4XP8	processed_pseudogene	TMSB4X pseudogene 8 [Source:HGNC Symbol;Acc:HGNC:11885]	4	90838903	90839037
12293	ENSG00000204379	191.287537	221.624512	335.696289	333.545715	1714.300136	2034.409899	3426.949709	3370.217467	2636.469303	-0.833448363	0.110561052	3.97E-15	5.01E-13	DOWN	653220	XAGE1A	protein_coding	X antigen family member 1A [Source:HGNC Symbol;Acc:HGNC:4111]	X	52495808	52500812
12295	ENSG00000204382	185.336502	222.361343	337.496704	337.170288	1674.762759	2047.896553	3433.882844	3400.469069	2639.252806	-0.849818503	0.114768847	1.07E-14	1.26E-12	DOWN	653067	XAGE1B	protein_coding	X antigen family member 1B [Source:HGNC Symbol;Acc:HGNC:25400]	X	52512077	52520803
1106	ENSG00000078487	4.849713	5.324739	5.782269	10.267456	131.7912582	165.9895889	199.0800264	309.1335517	201.4986063	-0.540837043	0.325727228	0.00746183	0.03374285	DOWN	55063	ZCWPW1	protein_coding	zinc finger CW-type and PWWP domain containing 1 [Source:HGNC Symbol;Acc:HGNC:23486]	7	100400826	100428992
12243	ENSG00000204160	10.698542	10.512077	14.852225	14.109101	699.5074476	799.8623315	1185.566128	1132.544327	954.3700584	-0.577572134	0.140237797	4.38E-06	6.99E-05	DOWN	84243	ZDHHC18	protein_coding	zinc finger DHHC-type palmitoyltransferase 18 [Source:HGNC Symbol;Acc:HGNC:20712]	1	26826688	26857604
15493	ENSG00000235174	619.930054	758.200745	230.730499	199.434677	1436.524715	1822.773173	612.0967977	527.5122992	1099.726746	1.487275598	0.152065125	8.10E-24	3.60E-21	UP	NA	RPL39P3	processed_pseudogene	ribosomal protein L39 pseudogene 3 [Source:HGNC Symbol;Acc:HGNC:21383]	6	73373108	73373263
11616	ENSG00000197114	19.233862	18.951942	26.903404	27.694626	727.8932571	710.6429275	1098.406713	1038.008073	893.7377426	-0.518338598	0.137903485	2.29E-05	0.000285135	DOWN	84619	ZGPAT	protein_coding	zinc finger CCCH-type and G-patch domain containing [Source:HGNC Symbol;Acc:HGNC:15948]	20	63707465	63736142
1760	ENSG00000100319	20.558434	19.659697	26.534422	29.757034	277.7754212	279.0699963	414.0072192	467.954459	359.7017739	-0.558398607	0.20675226	0.000724664	0.005123338	DOWN	55954	ZMAT5	protein_coding	zinc finger matrin-type 5 [Source:HGNC Symbol;Acc:HGNC:28046]	22	29730956	29767011
4817	ENSG00000131116	57.976124	60.55925	74.388306	81.921463	1115.156801	1254.258831	1743.188291	1870.872473	1495.869099	-0.570617615	0.121863184	3.52E-07	7.49E-06	DOWN	126299	ZNF428	protein_coding	zinc finger protein 428 [Source:HGNC Symbol;Acc:HGNC:20804]	19	43607224	43619629
7413	ENSG00000157657	8.873704	7.594279	11.50277	10.537704	963.0899641	926.429393	1644.143502	1510.689344	1261.088051	-0.703859149	0.12422114	1.41E-09	5.36E-08	DOWN	114991	ZNF618	protein_coding	zinc finger protein 618 [Source:HGNC Symbol;Acc:HGNC:29416]	9	113876282	114056591
10229	ENSG00000179195	58.654823	56.023273	71.201866	77.104782	3685.086336	3649.696086	5288.0013	5653.26801	4569.012933	-0.555586002	0.089397442	7.04E-11	3.56E-09	DOWN	144348	ZNF664	protein_coding	zinc finger protein 664 [Source:HGNC Symbol;Acc:HGNC:25406]	12	123971845	124015439
9308	ENSG00000171163	76.972832	75.360878	118.833481	118.598114	1643.335612	1769.863992	2945.592033	2900.372283	2314.79098	-0.752731505	0.103097759	2.64E-14	2.79E-12	DOWN	55657	ZNF692	protein_coding	zinc finger protein 692 [Source:HGNC Symbol;Acc:HGNC:26049]	1	248850006	248859144
699	ENSG00000065029	90.289154	90.437698	122.005936	114.981026	3338.373949	3532.465939	5247.392936	5017.039018	4283.81796	-0.557071088	0.090666009	1.09E-10	5.26E-09	DOWN	7629	ZNF76	protein_coding	zinc finger protein 76 [Source:HGNC Symbol;Acc:HGNC:13149]	6	35258909	35295985
10930	ENSG00000185453	10.305246	13.019716	14.024555	17.012163	507.9032337	625.5732632	826.0335426	988.8492204	737.089815	-0.609117344	0.170302643	3.60E-05	0.000421788	DOWN	374920	ZSWIM9	protein_coding	zinc finger SWIM-type containing 9 [Source:HGNC Symbol;Acc:HGNC:34495]	19	48170680	48197620
16787	ENSG00000248527	2043.204468	1946.018921	1222.05957	1153.524292	20658.78662	20415.682	14148.54815	13303.14171	17131.53962	0.565484713	0.077477648	4.01E-14	4.11E-12	UP	NA	MTATP6P1	unprocessed_pseudogene	MT-ATP6 pseudogene 1 [Source:HGNC Symbol;Acc:HGNC:44575]	1	633696	634376
17402	ENSG00000254838	3.680374	3.50964	1.161358	1.240743	456.2005093	452.3216297	160.4525586	174.8920705	310.9666921	1.376935675	0.214426785	7.93E-12	4.80E-10	UP	387751	GVINP1	transcribed_unprocessed_pseudogene	GTPase, very large interferon inducible pseudogene 1 [Source:HGNC Symbol;Acc:HGNC:25813]	11	6713536	6746439
13543	ENSG00000223551	16.565069	18.972759	3.77904	1.627208	152.0668364	181.5511129	40.6083636	17.96188833	98.04705031	2.368682626	0.433223326	2.23E-09	8.19E-08	UP	NA	TMSB4XP4	processed_pseudogene	TMSB4X pseudogene 4 [Source:HGNC Symbol;Acc:HGNC:11886]	9	128342153	128342770
17241	ENSG00000253552	9.019462	7.145414	3.039173	2.793175	192.6179928	163.914719	47.54149885	57.66711515	115.4353315	1.621972438	0.356103796	2.65E-07	5.78E-06	UP	NA	HOXA-AS2	lncRNA	HOXA cluster antisense RNA 2 [Source:HGNC Symbol;Acc:HGNC:43745]	7	27107777	27134302
15557	ENSG00000235552	152.266357	137.873581	91.122917	72.578697	1960.648411	1842.484437	1344.03779	1066.368949	1553.384897	0.614070054	0.134257952	5.40E-07	1.09E-05	UP	NA	RPL6P27	transcribed_processed_pseudogene	ribosomal protein L6 pseudogene 27 [Source:HGNC Symbol;Acc:HGNC:36133]	18	6462144	6463015
11062	ENSG00000186312	48.586357	51.704704	25.188675	24.816902	678.2180905	789.4879822	432.8257291	397.0522682	574.3960175	0.759484936	0.172153663	8.42E-07	1.62E-05	UP	340591	CA5BP1	transcribed_unprocessed_pseudogene	carbonic anhydrase 5B pseudogene 1 [Source:HGNC Symbol;Acc:HGNC:29544]	X	15674932	15703724
18806	ENSG00000265148	23.77149	20.675701	10.672924	11.709188	683.2869851	588.2256056	345.6663146	366.8006669	495.994893	0.767105961	0.181192014	1.88E-06	3.32E-05	UP	100506779	TSPOAP1-AS1	lncRNA	TSPOAP1, SUPT4H1 and RNF43 antisense RNA 1 [Source:HGNC Symbol;Acc:HGNC:44148]	17	58324472	58415766
21686	ENSG00000279117	27.711918	26.791052	14.591895	16.241108	962.0761852	965.8519204	580.4024652	643.7918921	788.0306157	0.601735407	0.146821486	4.68E-06	7.36E-05	UP	NA	AP001972.5	TEC	TEC	11	75260129	75262466
14509	ENSG00000229152	80.523201	66.902344	39.686665	42.552879	957.0072907	824.7607698	539.7941016	576.6711515	724.5583284	0.614600865	0.157167012	9.90E-06	0.000141008	UP	NA	ANKRD10-IT1	lncRNA	ANKRD10 intronic transcript 1 [Source:HGNC Symbol;Acc:HGNC:39891]	13	110894639	110899172
18691	ENSG00000264112	19.740789	17.534204	10.032761	11.838325	1256.072069	1137.028684	757.692638	836.6458509	996.8598105	0.535227867	0.138304579	1.44E-05	0.000193249	UP	NA	AC015813.1	lncRNA	novel transcript	17	57989039	57994850
18027	ENSG00000259834	15.717749	13.420064	8.305903	8.251959	813.0506855	719.9798418	492.2526027	486.8617099	628.03621	0.581759045	0.162197915	3.82E-05	0.000441779	UP	NA	AL365361.1	lncRNA	novel transcript	1	110653560	110657040
14705	ENSG00000230409	19.798862	24.741404	9.037791	10.26865	266.6238532	345.4658319	139.6531529	157.8755448	227.4045957	0.915848974	0.267460731	3.84E-05	0.000443905	UP	NA	TCEA1P2	processed_pseudogene	transcription elongation factor A1 pseudogene 2 [Source:HGNC Symbol;Acc:HGNC:29891]	3	37275693	37276598
16372	ENSG00000242288	2.151192	1.886035	0.566944	0.53958	120.6396902	111.0055376	37.63701993	34.97841411	76.06516546	1.455690259	0.440038801	4.25E-05	0.000486054	UP	113939925	BMS1P4-AGAP5	lncRNA	BMS1P4-AGAP5 readthough [Source:NCBI gene (formerly Entrezgene);Acc:113939925]	10	73674295	73730466
16742	ENSG00000247903	18.909714	18.18762	10.887193	10.227353	715.7279102	714.7926672	472.4436449	441.4843078	586.1121325	0.580373311	0.163271903	4.29E-05	0.000490226	UP	NA	AC024896.1	lncRNA	novel transcript, antisense to TM7SF3	12	26971586	26979582
18292	ENSG00000261087	5.907575	5.855025	2.622281	2.350026	248.3758329	255.2089929	126.7773303	112.4981427	185.7150747	0.941869001	0.279747539	4.58E-05	0.000516912	UP	NA	ZNNT1	lncRNA	ZNF706 neighboring transcript 1 [Source:HGNC Symbol;Acc:HGNC:54438]	8	101166805	101169629
13176	ENSG00000215156	2.032362	2.979545	0.490843	0.875921	109.4881222	165.9895889	30.70388468	53.88566498	90.0168152	1.473205213	0.453242965	5.10E-05	0.000566004	UP	NA	AC138409.1	processed_pseudogene	POM121-like protein 1 pseudogene	5	34190056	34193653
12880	ENSG00000213073	4.790518	4.550445	1.889377	1.992842	223.0313601	215.7864656	97.06389349	103.0445172	159.7315591	0.987641334	0.300069841	5.71E-05	0.000622006	UP	729603	AL353625.1	transcribed_processed_pseudogene	calcium binding protein P22 (CHP) pseudogene	6	160093082	160096212
19300	ENSG00000268205	18.00997	11.991919	8.438249	8.008539	1139.487494	787.4131123	611.1063498	577.616514	778.9058677	0.616429719	0.184726933	8.49E-05	0.000870566	UP	NA	AC005261.1	lncRNA	novel transcript	19	57304305	57308562
22008	ENSG00000280347	7.856143	7.440401	3.354991	4.655119	580.8953152	570.5892118	284.2585452	392.3254555	457.0171319	0.672788796	0.205664366	9.38E-05	0.000950489	UP	NA	AC000123.3	TEC	TEC	7	127359785	127364759
16729	ENSG00000247627	5.132872	5.874902	1.869111	1.25963	105.4330066	125.5296266	44.57015517	30.25160139	76.44609744	1.385944023	0.458691332	0.000109345	0.001077713	UP	NA	MTND4P12	processed_pseudogene	MT-ND4 pseudogene 12 [Source:HGNC Symbol;Acc:HGNC:42199]	5	134926660	134928036
14444	ENSG00000228794	23.00169	21.564451	12.220531	12.632522	700.5212265	747.990585	477.3958843	482.1348971	602.0106482	0.525701568	0.161468965	0.000145222	0.001371373	UP	643837	LINC01128	lncRNA	long intergenic non-protein coding RNA 1128 [Source:HGNC Symbol;Acc:HGNC:49377]	1	825138	859446
21772	ENSG00000279413	14.126008	12.447008	4.388178	4.428734	134.832595	123.4547567	48.53194675	48.21348971	88.75819705	1.197393833	0.409922729	0.000161845	0.001502219	UP	NA	AC112497.2	pseudogene		X	15702602	15703243
15395	ENSG00000234648	50.005367	34.609413	14.034006	7.248542	117.5983535	85.06966431	38.62746782	19.85261341	65.28702476	1.504192685	0.530142522	0.000181847	0.001649222	UP	NA	AL162151.2	processed_pseudogene	pseudogene similar to part of ribosomal protein L3 (RPL3)	14	98973314	98973471
16657	ENSG00000245688	14.416537	13.157377	7.358872	5.837349	312.2439042	295.6689552	183.2328602	144.6404691	233.9465472	0.758435839	0.260498434	0.000252487	0.002151421	UP	NA	AC008659.1	lncRNA	novel transcript	5	178438681	178443094
17765	ENSG00000258441	6.368178	5.561134	3.32	3.535777	470.3934141	417.0488421	258.5069	278.8819503	356.2077766	0.623457153	0.208394642	0.000259852	0.002197573	UP	283624	LINC00641	lncRNA	long intergenic non-protein coding RNA 641 [Source:HGNC Symbol;Acc:HGNC:27511]	14	21200079	21206900
13349	ENSG00000220472	20.000544	30.735666	11.997822	9.948238	216.9486867	346.5032668	149.5576318	123.8424932	209.2130196	0.87745026	0.311112552	0.000278573	0.002334342	UP	NA	AL139095.2	processed_pseudogene	ribosomal protein S3 (RPS3) pseudogene	6	7338839	7339568
19803	ENSG00000271976	7.535315	6.384707	3.528068	3.071375	289.9407681	254.171558	155.5003192	135.1868437	208.6998723	0.762002762	0.271838097	0.000345455	0.002792601	UP	NA	AC012467.2	lncRNA	novel transcript, antisense to IL17RB	3	53858994	53861576
12271	ENSG00000204282	3.175312	3.366169	1.326708	1.227715	146.9979419	162.8772841	71.31224828	64.28465295	111.3680318	0.985119838	0.369786132	0.000389023	0.003068636	UP	100131096	TNRC6C-AS1	lncRNA	TNRC6C antisense RNA 1 [Source:HGNC Symbol;Acc:HGNC:44360]	17	78107398	78111799
18150	ENSG00000260400	2.453769	1.941565	0.603839	0.516826	84.1436495	69.50814035	23.77074943	20.79797596	49.55512881	1.445668642	0.575004298	0.000451328	0.003472268	UP	NA	AL513534.2	lncRNA	novel transcript, overlapping to TET1	10	68698500	68700794
21540	ENSG00000278562	17.929758	10.715251	5.892226	4.876403	192.6179928	130.7168013	78.24538353	58.61247769	115.0481638	1.01290695	0.396290102	0.000502871	0.003824638	UP	NA	AC243922.1	transcribed_unprocessed_pseudogene	glucuronidase, beta (GUSB) pseudogene	CHR_HSCHR5_1_CTG1_1	70543654	70549533
18053	ENSG00000259972	9.388155	10.325619	4.924659	4.075403	180.4526459	213.7115957	101.0256851	92.64552926	146.958864	0.842488402	0.324813258	0.000548226	0.004094242	UP	NA	AC009120.2	lncRNA	novel transcript, antisense to PSMD7	16	74305127	74335346
19158	ENSG00000267339	3.55174	3.543377	1.443965	1.721643	155.1081732	165.9895889	57.44597778	84.13726637	115.6702516	0.958630079	0.381040174	0.000590121	0.004354892	UP	148145	LINC00906	lncRNA	long intergenic non-protein coding RNA 906 [Source:HGNC Symbol;Acc:HGNC:27121]	19	28883430	28970874
19454	ENSG00000269825	5.292933	4.132563	1.99082	2.167961	224.045139	181.5511129	97.06389349	104.9352423	151.8988469	0.822299015	0.322700338	0.000635724	0.004607896	UP	NA	AC022150.4	lncRNA	novel transcript, sense intronic to ZNF83	19	52650437	52653284
15537	ENSG00000235381	3.212404	2.967535	0.973246	1.382171	148.0117208	142.1285855	51.50329042	72.79291584	103.6091281	0.987223265	0.398805104	0.000636288	0.004609709	UP	NA	AL596202.1	lncRNA	novel transcript	6	155253139	155256724
22017	ENSG00000280385	5.535439	4.598738	2.32876	2.925197	371.0430809	319.5299586	179.2710686	224.0509228	273.4737577	0.641854961	0.247335293	0.000783403	0.005458265	UP	NA	AP000648.4	TEC	novel transcript	11	90193614	90198120
14000	ENSG00000226232	5.4226	6.565451	1.708293	2.278738	86.17120732	102.7060581	30.70388468	36.86913919	64.11257233	1.166230636	0.509609112	0.000873997	0.005966138	UP	NA	NPIPB14P	transcribed_unprocessed_pseudogene	nuclear pore complex interacting protein family member B14, pseudogene [Source:HGNC Symbol;Acc:HGNC:41990]	16	69976388	69996188
14730	ENSG00000230606	13.5455	15.079019	5.910872	7.458975	297.0372205	376.5888798	185.2137559	220.2694726	269.7773322	0.585221051	0.253543728	0.001863712	0.011167033	UP	NA	AC092683.1	lncRNA	novel transcript	2	97416165	97433527
14058	ENSG00000226549	4.294384	2.829131	0.994892	0.68444	68.93696585	47.72200681	18.81850996	13.23507561	37.17813956	1.367811939	0.734918496	0.001867844	0.011182649	UP	NA	SCDP1	processed_pseudogene	stearoyl-CoA desaturase pseudogene 1 [Source:HGNC Symbol;Acc:HGNC:10572]	17	20784645	20785725
17983	ENSG00000259623	8.144371	6.766675	4.541093	3.442284	354.8226184	306.0433045	226.8125674	171.1106204	264.6972777	0.581777076	0.257869725	0.002123395	0.012478141	UP	NA	AC125257.1	lncRNA	novel transcript, sense overlapping to KLHL11	17	41848518	41851447
19477	ENSG00000269910	11.355768	14.870419	4.554504	5.244823	90.22632296	123.4547567	41.5988115	48.21348971	75.87334523	0.9137284	0.493779316	0.002584725	0.014620503	UP	NA	AL049840.4	lncRNA	novel transcript, antisense to KLC1	14	103694516	103695050
5147	ENSG00000134297	11.115887	15.484041	7.268939	7.729897	195.6593296	217.8613354	104.9874766	123.8424932	160.5876587	0.653093802	0.316128511	0.002661621	0.014980306	UP	51054	PLEKHA8P1	transcribed_processed_pseudogene	pleckstrin homology domain containing A8 pseudogene 1 [Source:HGNC Symbol;Acc:HGNC:30222]	12	45173064	45216041
21947	ENSG00000280120	20.86619	14.371409	9.014262	9.221138	327.4505878	233.4228594	162.4334544	165.4384451	222.1863367	0.598877943	0.284695993	0.002827082	0.015748275	UP	NA	AC073857.1	TEC	novel transcript	12	123152324	123153377
17023	ENSG00000251196	20.926699	23.317232	12.552281	11.04921	249.3896118	287.3694758	171.3474854	150.3126444	214.6048043	0.572421725	0.271752455	0.003034366	0.016687302	UP	NA	AC106760.1	unprocessed_pseudogene	novel pseudogene	5	10652211	10655925
14326	ENSG00000228205	4.759181	6.417866	1.771675	1.332603	52.7165033	72.62044514	22.78030153	17.01652578	41.28344394	1.143732063	0.721741043	0.003202507	0.017409472	UP	NA	AC131235.1	processed_pseudogene	ribosomal protein S3 (RPS3) pseudogene	3	184149704	184150435
14477	ENSG00000228929	21.155748	14.900414	8.85551	4.756455	142.9428263	104.780928	69.33135249	36.86913919	88.48106148	0.869708692	0.506955598	0.00337589	0.018142827	UP	NA	RPS13P2	processed_pseudogene	ribosomal protein S13 pseudogene 2 [Source:HGNC Symbol;Acc:HGNC:36364]	1	52772194	52772648
15585	ENSG00000235674	6.086016	7.184686	1.863588	2.971008	89.21254405	109.9681026	31.69433257	50.1042148	70.24479851	0.902002383	0.538681285	0.003482269	0.018606621	UP	NA	LDHAP2	processed_pseudogene	lactate dehydrogenase A pseudogene 2 [Source:HGNC Symbol;Acc:HGNC:6537]	1	235738005	235738989
18833	ENSG00000265401	11.810168	5.680775	1.425936	2.839814	81.10231277	40.45996229	11.88537471	22.68870104	39.0340877	1.208890357	0.841190958	0.003687538	0.019430168	UP	NA	AC093484.3	lncRNA	novel transcript	17	16382152	16382669
16688	ENSG00000246451	15.065856	14.985674	8.836089	8.295431	314.271462	324.7171333	210.9654012	197.5807716	261.883692	0.504290388	0.237836721	0.00371674	0.019531207	UP	NA	AL049840.2	lncRNA	novel transcript, antisense to KLC1	14	103682362	103684015
19606	ENSG00000270585	6.93904	4.611084	1.190897	1.872618	68.93696585	47.72200681	13.8662705	21.7433385	38.06714541	1.134823088	0.797147075	0.003950489	0.020458787	UP	NA	AL445435.1	processed_pseudogene	sorting nexin 2 (SNX2) pseudogene	1	220207618	220208282
20163	ENSG00000273179	8.682238	14.729611	3.080782	3.992658	51.70272439	90.25683896	20.79940575	27.41551376	47.54362071	1.041238177	0.712314603	0.00402547	0.020744477	UP	NA	AC092535.5	lncRNA	novel transcript, antisense to SPON2	4	1167778	1168174
19790	ENSG00000271936	14.001414	14.717195	7.015657	8.335375	231.1415914	252.0966881	132.7200176	156.9301822	193.2221198	0.552584124	0.286520256	0.004617224	0.023201702	UP	NA	AC012073.1	lncRNA	novel transcript, antisense to ADCY3	2	24825610	24826717
20201	ENSG00000273311	1.897941	1.650634	0.414538	0.610202	62.8542924	57.05892118	15.84716628	23.63406359	39.84861086	1.033150364	0.776364829	0.004710886	0.02353195	UP	25786	DGCR11	lncRNA	DiGeorge syndrome critical region gene 11 [Source:HGNC Symbol;Acc:HGNC:17226]	22	19046162	19048375
21938	ENSG00000280088	8.121462	5.146321	3.182879	3.009924	211.8797921	139.0162807	95.08299771	89.80944163	133.947128	0.657989872	0.381948719	0.004885751	0.024256627	UP	NA	AC126474.2	TEC	TEC	12	100032325	100034074
13215	ENSG00000215493	2.666572	2.463328	0.837465	0.816246	67.92318694	65.35840063	24.76119732	23.63406359	45.41921212	0.949861154	0.695719311	0.00490923	0.024323755	UP	NA	AC007731.1	processed_pseudogene	kelch-like 12 (Drosophila) (KLH12) pseudogene	22	20450122	20451824
18130	ENSG00000260306	5.526494	4.352492	2.012576	2.253606	136.8601528	112.0429725	57.44597778	64.28465295	92.65843901	0.712039535	0.443568046	0.005182695	0.025437903	UP	NA	AC092375.2	lncRNA	novel transcript	16	21794095	21795759
19621	ENSG00000270696	13.518714	11.191525	6.016079	7.87976	350.7675027	301.8935648	179.2710686	233.5045482	266.3591711	0.500511776	0.25502539	0.005213116	0.025561533	UP	NA	AC005034.3	lncRNA	novel transcript, antisense to C2orf3	2	75660462	75662208
14056	ENSG00000226525	23.293453	18.743364	12.680634	5.911566	208.8384554	174.2890683	130.7391218	60.50320278	143.5924621	0.693452801	0.432124244	0.005345664	0.026080574	UP	NA	RPS7P10	processed_pseudogene	ribosomal protein S7 pseudogene 10 [Source:HGNC Symbol;Acc:HGNC:39903]	13	21628413	21629015
9965	ENSG00000176761	2.286096	1.550131	0.591721	0.468007	60.82673458	42.53483215	17.82806207	14.18043815	33.84251674	0.992533667	0.969869912	0.006154402	0.029077641	UP	NA	ZNF285B	unprocessed_pseudogene	zinc finger protein 285B (pseudogene) [Source:HGNC Symbol;Acc:HGNC:33262]	19	44467641	44473227
18066	ENSG00000260034	0.963517	1.155186	0.277534	0.357411	65.89562912	66.39583556	16.83761418	30.25160139	44.84517006	0.904776033	0.784205843	0.00620161	0.029244142	UP	100506655	LCMT1-AS2	lncRNA	LCMT1 antisense RNA 2 [Source:HGNC Symbol;Acc:HGNC:51178]	16	25140577	25149032
19088	ENSG00000267102	4.657591	6.422212	1.75427	1.422937	43.59249311	62.24609584	18.81850996	15.12580069	34.9457249	0.925887329	1.000544778	0.006853727	0.031657178	UP	NA	AC060766.1	transcribed_processed_pseudogene	RAB32, member RAS oncogene family (RAB32) pseudogene	17	35409602	35410228
13837	ENSG00000225264	13.957808	13.471972	6.292648	6.765293	135.8463739	135.9039759	69.33135249	74.68364093	103.9413358	0.611913389	0.408313566	0.007584768	0.034193284	UP	NA	ZNRF2P2	transcribed_processed_pseudogene	zinc and ring finger 2 pseudogene 2 [Source:HGNC Symbol;Acc:HGNC:42793]	7	29598795	29685255
20983	ENSG00000276334	5.636626	2.942727	1.961885	1.288486	135.8463739	73.65788007	54.4746341	35.92377665	74.97566618	0.739732543	0.618491278	0.007591153	0.034211541	UP	NA	AL133243.2	lncRNA	novel transcript, sense intronic to BIRC6	2	32521927	32523547
18412	ENSG00000261654	2.777426	1.681204	1.169547	1.050853	247.3620539	155.6152396	119.844195	106.8259674	157.411864	0.565181145	0.362874967	0.008058915	0.035758844	UP	NA	AL360270.2	lncRNA	novel transcript, sense overlapping C1orf103	1	110936369	110942353
17719	ENSG00000258057	1.475664	1.394133	0.431888	0.402646	54.74406112	66.39583556	22.78030153	21.7433385	41.41588418	0.790603209	0.883889507	0.008216035	0.036324045	UP	100286844	BCDIN3D-AS1	lncRNA	BCDIN3D antisense RNA 1 [Source:HGNC Symbol;Acc:HGNC:44113]	12	49827913	49841143
21776	ENSG00000279423	13.513488	12.107771	6.880923	4.813014	134.832595	125.5296266	79.23583142	54.83102752	98.60727013	0.612766708	0.449464728	0.008791611	0.038155123	UP	NA	AL445363.3	TEC	TEC	14	34541044	34541714
17881	ENSG00000259188	7.500325	5.61475	3.397135	2.634004	143.9566052	112.0429725	74.28359196	56.72175261	96.75123056	0.614798027	0.456707099	0.008905361	0.038557452	UP	NA	AC025040.1	lncRNA	novel transcript, antisense to ATP8B4	15	49877299	49883525
19487	ENSG00000269940	15.786886	16.915306	9.451528	6.15246	143.9566052	159.7649793	99.04478928	64.28465295	116.7627567	0.576153867	0.415731194	0.009563331	0.040720564	UP	NA	AL049840.5	lncRNA	novel transcript, sense intronic to KLC1	14	103694560	103695170
12759	ENSG00000210077	149.335205	127.275848	66.438835	69.946976	153.0806154	135.9039759	78.24538353	82.24654128	112.369129	0.545949478	0.391887586	0.010525792	0.04393791	UP	NA	MT-TV	Mt_tRNA	mitochondrially encoded tRNA-Val (GUN) [Source:HGNC Symbol;Acc:HGNC:7500]	MT	1602	1670
17318	ENSG00000254290	2.665627	2.400095	1.252217	0.820533	94.28143859	88.1819691	51.50329042	33.08768902	66.76359678	0.596187659	0.62657539	0.012002792	0.048654196	UP	NA	AC124067.4	lncRNA	novel transcript	8	37597480	37599858
18435	ENSG00000261799	4.279546	3.00305	1.997133	1.731251	201.742003	147.3157601	107.9588203	93.5908918	137.6518688	0.50983838	0.365871487	0.012004201	0.048654196	UP	NA	AC007406.5	lncRNA	novel transcript	12	273954	277123
19799	ENSG00000271971	12.266542	10.144826	6.352654	3.768253	134.832595	115.1552773	80.22627931	47.26812717	94.37056969	0.562408577	0.499744948	0.01236504	0.04974087	UP	NA	AC120053.1	lncRNA	novel transcript, antisense to FAM92A1	8	93715378	93716113
